# Supplementary material for: ﻿Lysimachia barcae (Primulaceae), a new endemic shrub from Wainiha, Kaua‘i, Hawaiian Islands
Source: PhytoKeys. 2025 Oct 21;265:105–21. doi: 10.3897/phytokeys.265.169710 (PMC12569630; doi:10.3897/phytokeys.265.169710)
Supplement: XML Treatment for Lysimachia barcae [file phytokeys.265.169710-treatment1.xml]

<!DOCTYPE tp:taxon-treatment
  PUBLIC "-//TaxonX//DTD Taxonomic Treatment Publishing DTD v0 20100105//EN" "tax-treatment-NSO.dtd">
<tp:taxon-treatment xmlns:tp="http://www.plazi.org/taxpub"><tp:treatment-meta><kwd-group><label>Taxon classification</label><kwd>
              <named-content content-type="kingdom">Plantae</named-content>
            </kwd><kwd>
              <named-content content-type="order">Ericales</named-content>
            </kwd><kwd>
              <named-content content-type="family">Primulaceae</named-content>
            </kwd></kwd-group><mixed-citation publication-type="journal"><person-group><name><surname>Wood</surname><given-names>Kenneth R.</given-names></name><name><surname>Wagner</surname><given-names>Warren L.</given-names></name><name><surname>Fawcett</surname><given-names>Susan</given-names></name><name><surname>Heintzman</surname><given-names>Scott</given-names></name></person-group><article-title>﻿<italic><tp:taxon-name><tp:taxon-name-part taxon-name-part-type="genus" reg="Lysimachia">Lysimachia</tp:taxon-name-part> <tp:taxon-name-part taxon-name-part-type="species" reg="barcae">barcae</tp:taxon-name-part></tp:taxon-name></italic> (<tp:taxon-name><tp:taxon-name-part taxon-name-part-type="family">Primulaceae</tp:taxon-name-part></tp:taxon-name>), a new endemic shrub from Wainiha, Kaua‘i, Hawaiian Islands</article-title><source>PhytoKeys</source><day>21</day><month>10</month><year>2025</year><volume>265</volume><fpage>105</fpage><lpage>121</lpage><pub-id pub-id-type="doi">10.3897/phytokeys.265.169710</pub-id></mixed-citation></tp:treatment-meta><tp:nomenclature><label>﻿</label><tp:taxon-name><object-id xmlns:xlink="http://www.w3.org/1999/xlink" content-type="arpha" xlink:type="simple">1A93637B-8B82-5BC1-B359-47D81D423950</object-id>
            <tp:taxon-name-part taxon-name-part-type="genus" reg="Lysimachia">Lysimachia</tp:taxon-name-part>
            <tp:taxon-name-part taxon-name-part-type="species" reg="barcae">barcae</tp:taxon-name-part>
            <object-id xmlns:xlink="http://www.w3.org/1999/xlink" content-type="ipni" xlink:type="simple">urn:lsid:ipni.org:names:77370960-1</object-id>
          </tp:taxon-name><tp:taxon-authority>K.R.Wood &amp; W.L.Wagner</tp:taxon-authority><tp:taxon-status xmlns:xlink="http://www.w3.org/1999/xlink" xlink:type="simple">sp. nov.</tp:taxon-status><xref ref-type="fig" rid="F1">Figs 1</xref><xref ref-type="fig" rid="F2">, 2</xref><xref ref-type="fig" rid="F3">, 3</xref><xref ref-type="fig" rid="F4">, 4</xref></tp:nomenclature><tp:treatment-sec sec-type="diagnosis" id="SECID0ETIAC"><title>Diagnosis.</title><p><italic><tp:taxon-name><tp:taxon-name-part taxon-name-part-type="genus" reg="Lysimachia">Lysimachia</tp:taxon-name-part> <tp:taxon-name-part taxon-name-part-type="species" reg="barcae">barcae</tp:taxon-name-part></tp:taxon-name></italic> is morphologically most similar to <italic><tp:taxon-name><tp:taxon-name-part taxon-name-part-type="genus" reg="Lysimachia">L.</tp:taxon-name-part> <tp:taxon-name-part taxon-name-part-type="species" reg="hillebrandii">hillebrandii</tp:taxon-name-part></tp:taxon-name></italic> Hook.f. ex A.Gray from which it differs by its combination of mature stems villous to tomentose (vs. glabrate), petioles 1–3 mm long (vs. 4–10 mm), leaves cordate to subcordate or rounded at base, veins conspicuously raised on abaxial surface (vs. leaves cuneate to attenuate at base, veins only slightly raised on abaxial surface) and pedicels pendulous, 35–70 mm long (vs. erect, 12–45 mm).</p></tp:treatment-sec><tp:treatment-sec sec-type="material" id="SECID0EPJAC"><title>Type.</title><p><bold>USA.</bold> • <bold>Hawaiian Islands, Kaua‘i</bold>: Hanalei District, Wainiha, <named-content xmlns:xlink="http://www.w3.org/1999/xlink" content-type="dwc:verbatimCoordinates" xlink:type="simple"><named-content content-type="geo-json" specific-use="{&#34;type&#34;:&#34;Point&#34;,&#34;coordinates&#34;:[-159.533000,22.093000]}" id="NCID0E3JAC" xlink:type="simple">22.093, -159.533</named-content></named-content>, 1150 m alt., 15 May 2025 (fl. &amp; fr.), <italic>K.R. Wood, S. Heintzman &amp; S. Deans 19754</italic> (holotype: PTBG 1000099430!; isotypes: BISH!, US!).</p></tp:treatment-sec><tp:treatment-sec sec-type="description" id="SECID0EDKAC"><title>Description.</title><p><bold><italic>Shrubs</italic></bold>, sprawling to 3.5 m long, 5- to 15-branched; diameter of lower stems ca. 1 cm near base, young and old stems terete, reddish-brown villous to tomentose. <bold><italic>Leaves</italic></bold> well-spaced, alternate, firm-chartaceous, ovate, rarely lanceolate, blade (35–)40–70 × (18–)20–45 mm, leaves abaxially and adaxially sparsely reddish-brown hirsute to pilose, often more densely so on veins, primary and secondary veins prominent on abaxial surface, purple-red, tertiary veins pellucid, margins entire, flat to weakly revolute, apex acuminate to attenuate, occasionally falcate, base cordate to subcordate or rounded, petioles 1–3 mm long, reddish-brown tomentose or pilose. <bold><italic>Flowers</italic></bold> solitary in leaf axils, 6- to 7-merous, pedicels slender, pendulous, 35–40 mm long, elongating to 60–70 mm long in fruit, with pilose hairs light tan to rusty; calyx 6- to 7-lobed, lobes persistent, lanceolate to broadly lanceolate, 5–6 × 2–3 mm, pilose to strigose; corolla campanulate, lobes obovate, 10–14 × 5–7 mm, purple, tinged yellowish on margins, veins dark purple, outer and inner surface glandular-punctate; filaments connate from base to 1/3 or 1/2 their length, 5–6 mm long, dark purple, anthers 1.2–1.4 mm long; stigma capitate, 1 × 1 mm, yellow-green, style 7–8 mm long, dark purple, ovary superior, glabrous, subglobose, ca. 2 × 2 mm, dark purple. <bold><italic>Capsules</italic></bold> subglobose, thick and woody, 6–9 mm long, dehiscent. <bold><italic>Seeds</italic></bold> dark brown, irregularly rhomboid, angled, 1–1.2 mm long.</p><fig id="F1" position="float" orientation="portrait"><object-id xmlns:xlink="http://www.w3.org/1999/xlink" content-type="doi" xlink:type="simple">10.3897/phytokeys.265.169710.figure1</object-id><object-id xmlns:xlink="http://www.w3.org/1999/xlink" content-type="arpha" xlink:type="simple">6AF0F800-8A48-51C6-A64C-A031FC252706</object-id><label>Figure 1.</label><caption><p><italic><tp:taxon-name><tp:taxon-name-part taxon-name-part-type="genus" reg="Lysimachia">Lysimachia</tp:taxon-name-part> <tp:taxon-name-part taxon-name-part-type="species" reg="barcae">barcae</tp:taxon-name-part></tp:taxon-name></italic>. A. Lower portion of habit; B. Upper portion of habit with flowers and immature capsules; C. Abaxial view of leaf blade with petiole; D. Node with pendulous flower and adaxial view of leaf; E. Flower bud; F. Flower showing petals with sepals removed; G. Flower with several petals removed showing stamens and pistil. Drawn from: A. <italic>Wood et al. 19754</italic>, holotype (PTBG); B. Field photo, 15 May 2025, Wainiha, <italic>Wood et al. 19754</italic>; C. Field photo, 19 January 2016, Wainiha, <italic>Wood et al. 16725</italic>; D. Field photo, 15 May 2025, Wainiha, <italic>Wood 19754</italic>; E. Field photo, 19 January 2016, Wainiha, <italic>Wood et al. 16725</italic>; F, G. Nursery photos by Tim Kroessig from plants grown from seed of paratype <italic>Wood, Perlman &amp; Kishida 16725</italic> (Illustration by Alice Tangerini).</p></caption><graphic xmlns:xlink="http://www.w3.org/1999/xlink" xlink:href="phytokeys-265-105_article-169710__-g001.jpg" position="float" orientation="portrait" xlink:type="simple" id="oo_1445530.jpg"><uri content-type="original_file" xlink:type="simple">https://binary.pensoft.net/fig/1445530</uri></graphic></fig></tp:treatment-sec><tp:treatment-sec sec-type="material" id="SECID0E5LAC"><title>Additional specimens examined</title><p><bold>(paratypes). USA. Hawaiian Islands, Kaua‘i: Hanalei District</bold>, • <bold>Wainiha</bold>, 1158 m alt., 19 Jan 2016 (fl.), <italic>Wood, Perlman &amp; Kishida 16724</italic> (BISH, PTBG) • loc. cit., 1158 m alt., 19 Jan 2016 (fr.), <italic>Wood, Perlman &amp; Kishida 16725</italic> (BISH, NY, PTBG, US).</p><fig id="F2" position="float" orientation="portrait"><object-id xmlns:xlink="http://www.w3.org/1999/xlink" content-type="doi" xlink:type="simple">10.3897/phytokeys.265.169710.figure2</object-id><object-id xmlns:xlink="http://www.w3.org/1999/xlink" content-type="arpha" xlink:type="simple">D7100BA0-5533-509F-8C11-5D18E34DFAD7</object-id><label>Figure 2.</label><caption><p><italic><tp:taxon-name><tp:taxon-name-part taxon-name-part-type="genus" reg="Lysimachia">Lysimachia</tp:taxon-name-part> <tp:taxon-name-part taxon-name-part-type="species" reg="barcae">barcae</tp:taxon-name-part></tp:taxon-name></italic>. A. Flower with several petals and sepals removed showing pistil and stamens with glands on staminal ring and filaments; B. Flower with petals intact and sepals removed showing pigmentation of petals. A, B. From plants grown from seed of paratype <italic>Wood, Perlman &amp; Kishida 16725</italic> (BISH, NY, PTBG, US). Photos by Tim Kroessig.</p></caption><graphic xmlns:xlink="http://www.w3.org/1999/xlink" xlink:href="phytokeys-265-105_article-169710__-g002.jpg" position="float" orientation="portrait" xlink:type="simple" id="oo_1445531.jpg"><uri content-type="original_file" xlink:type="simple">https://binary.pensoft.net/fig/1445531</uri></graphic></fig></tp:treatment-sec><tp:treatment-sec sec-type="phenology" id="SECID0EGNAC"><title>Phenology.</title><p>Due to its extreme isolation, <italic><tp:taxon-name><tp:taxon-name-part taxon-name-part-type="genus" reg="Lysimachia">Lysimachia</tp:taxon-name-part> <tp:taxon-name-part taxon-name-part-type="species" reg="barcae">barcae</tp:taxon-name-part></tp:taxon-name></italic> has only been observed and vouchered on two occasions, January 2016 and May 2025 and, during those visits, plants were with both flower and fruit.</p><fig id="F3" position="float" orientation="portrait"><object-id xmlns:xlink="http://www.w3.org/1999/xlink" content-type="doi" xlink:type="simple">10.3897/phytokeys.265.169710.figure3</object-id><object-id xmlns:xlink="http://www.w3.org/1999/xlink" content-type="arpha" xlink:type="simple">F04C4FB8-1557-5A6E-A8B5-CB08069B47A7</object-id><label>Figure 3.</label><caption><p><italic><tp:taxon-name><tp:taxon-name-part taxon-name-part-type="genus" reg="Lysimachia">Lysimachia</tp:taxon-name-part> <tp:taxon-name-part taxon-name-part-type="species" reg="barcae">barcae</tp:taxon-name-part></tp:taxon-name></italic>. A. Branch, showing pendent immature capsules; B. Leaf, abaxial surface; C. Leaf, adaxial surface; D. Flower, early anthesis; E. Irregularly rhomboid seed. A–D. From <italic>Wood et al. 19754</italic>, holotype (PTBG) E. From <italic>Wood et al. 16725</italic>.</p></caption><graphic xmlns:xlink="http://www.w3.org/1999/xlink" xlink:href="phytokeys-265-105_article-169710__-g003.jpg" position="float" orientation="portrait" xlink:type="simple" id="oo_1445532.jpg"><uri content-type="original_file" xlink:type="simple">https://binary.pensoft.net/fig/1445532</uri></graphic></fig><fig id="F4" position="float" orientation="portrait"><object-id xmlns:xlink="http://www.w3.org/1999/xlink" content-type="doi" xlink:type="simple">10.3897/phytokeys.265.169710.figure4</object-id><object-id xmlns:xlink="http://www.w3.org/1999/xlink" content-type="arpha" xlink:type="simple">9341760A-8A90-5CF2-A86A-24766A09C3FD</object-id><label>Figure 4.</label><caption><p><italic><tp:taxon-name><tp:taxon-name-part taxon-name-part-type="genus" reg="Lysimachia">Lysimachia</tp:taxon-name-part> <tp:taxon-name-part taxon-name-part-type="species" reg="barcae">barcae</tp:taxon-name-part></tp:taxon-name></italic>. A. Sprawling growth habit; B. Floral buds showing indument on calyx lobes and pedicel; C. Young leaves showing prominent purple-red primary and secondary veins; D. Sprawling habit showing pendent pedicels and immature fruit. A, D. Field photos, 15 May 2025, Wainiha, <italic>Wood et al. 19754</italic>, holotype (PTBG); B. Field photo, 19 January 2016, Wainiha, <italic>Wood et al. 16725</italic>; C. Photo by Tim Kroessig from plant grown from seed of paratype <italic>Wood, Perlman &amp; Kishida 16725</italic> (BISH, NY, PTBG, US).</p></caption><graphic xmlns:xlink="http://www.w3.org/1999/xlink" xlink:href="phytokeys-265-105_article-169710__-g004.jpg" position="float" orientation="portrait" xlink:type="simple" id="oo_1445533.jpg"><uri content-type="original_file" xlink:type="simple">https://binary.pensoft.net/fig/1445533</uri></graphic></fig></tp:treatment-sec><tp:treatment-sec sec-type="etymology" id="SECID0ERPAC"><title>Etymology.</title><p><italic><tp:taxon-name><tp:taxon-name-part taxon-name-part-type="genus" reg="Lysimachia">Lysimachia</tp:taxon-name-part></tp:taxon-name></italic> is named for Lysimachus (ca. 361–281 BC), King of Thrace and is derived from the Greek <italic>lysis</italic> (release from) and <italic>mache</italic> (strife) (<xref ref-type="bibr" rid="B17">Wagner et al. 1990</xref>). The species epithet honours its discoverer, Nicolai Barca, Field Coordinator for The Nature Conservancy of Hawai‘i, Kaua‘i Program, in recognition of his many years of keen observations, hard work and dedication protecting the native forests of Kaua‘i.</p></tp:treatment-sec><tp:treatment-sec sec-type="Affinities" id="SECID0EHAAE"><title>Affinities.</title><p>Based on an analysis of the plastome phylogeny, <italic><tp:taxon-name><tp:taxon-name-part taxon-name-part-type="genus" reg="Lysimachia">Lysimachia</tp:taxon-name-part> <tp:taxon-name-part taxon-name-part-type="species" reg="barcae">barcae</tp:taxon-name-part></tp:taxon-name></italic> (represented by <italic>Wood 16724</italic> and <italic>Wood 16725</italic>) is most closely related to a Kaua‘i collection of <italic><tp:taxon-name><tp:taxon-name-part taxon-name-part-type="genus" reg="Lysimachia">Lysimachia</tp:taxon-name-part> <tp:taxon-name-part taxon-name-part-type="species" reg="pendens">pendens</tp:taxon-name-part></tp:taxon-name></italic> K.L.Marr (100% UFBoot support) and nested within a larger Kaua‘i clade, including <italic><tp:taxon-name><tp:taxon-name-part taxon-name-part-type="genus" reg="Lysimachia">L.</tp:taxon-name-part> <tp:taxon-name-part taxon-name-part-type="species" reg="hillebrandii">hillebrandii</tp:taxon-name-part></tp:taxon-name></italic>, <italic><tp:taxon-name><tp:taxon-name-part taxon-name-part-type="genus" reg="Lysimachia">L.</tp:taxon-name-part> <tp:taxon-name-part taxon-name-part-type="species" reg="filifolia">filifolia</tp:taxon-name-part></tp:taxon-name></italic> C.N.Forbes &amp; Lydgate, <italic><tp:taxon-name><tp:taxon-name-part taxon-name-part-type="genus" reg="Lysimachia">L.</tp:taxon-name-part> <tp:taxon-name-part taxon-name-part-type="species" reg="iniki">iniki</tp:taxon-name-part></tp:taxon-name></italic> K.L.Marr and <italic><tp:taxon-name><tp:taxon-name-part taxon-name-part-type="genus" reg="Lysimachia">L.</tp:taxon-name-part> <tp:taxon-name-part taxon-name-part-type="species" reg="venosa">venosa</tp:taxon-name-part></tp:taxon-name></italic> (Wawra) H.St.John (Fig. <xref ref-type="fig" rid="F5">5A–F</xref>), with 99% UFBoot support. However, the topologies derived from nuclear (Lichter-Marck et al., in prep) and plastid DNA showed a high degree of conflict, potentially further complicated by polyploidy, as the only two published chromosome counts for Hawaiian <italic><tp:taxon-name><tp:taxon-name-part taxon-name-part-type="genus" reg="Lysimachia">Lysimachia</tp:taxon-name-part></tp:taxon-name></italic>, <italic><tp:taxon-name><tp:taxon-name-part taxon-name-part-type="genus" reg="Lysimachia">L.</tp:taxon-name-part> <tp:taxon-name-part taxon-name-part-type="species" reg="glutinosa">glutinosa</tp:taxon-name-part></tp:taxon-name></italic> Rock and <italic>L <tp:taxon-name><tp:taxon-name-part taxon-name-part-type="genus" reg="Lysimachia"/><tp:taxon-name-part taxon-name-part-type="species" reg="hillebrandii">hillebrandii</tp:taxon-name-part></tp:taxon-name></italic> (Fig. <xref ref-type="fig" rid="F5">5A, G</xref>) are both hexaploid (<italic>2n</italic> = 72; <xref ref-type="bibr" rid="B2">Carr (1978)</xref>; <xref ref-type="bibr" rid="B10">Kiehn (2005)</xref>). Other diverse Hawaiian endemic lineages have shown patterns of cytonuclear discordance (<xref ref-type="bibr" rid="B3">Dunbar‐Co et al. 2008</xref>; <xref ref-type="bibr" rid="B23">Yang et al. 2018</xref>; <xref ref-type="bibr" rid="B11">Knope et al. 2020</xref>; <xref ref-type="bibr" rid="B1">Baldwin et al. 2021</xref>), which may reflect chloroplast capture or ongoing hybridisation.</p><fig id="F5" position="float" orientation="portrait"><object-id xmlns:xlink="http://www.w3.org/1999/xlink" content-type="doi" xlink:type="simple">10.3897/phytokeys.265.169710.figure5</object-id><object-id xmlns:xlink="http://www.w3.org/1999/xlink" content-type="arpha" xlink:type="simple">5F8432C0-8A08-5F5F-ABBB-1259D41B5662</object-id><label>Figure 5.</label><caption><p>A. <italic><tp:taxon-name><tp:taxon-name-part taxon-name-part-type="genus" reg="Lysimachia">Lysimachia</tp:taxon-name-part> <tp:taxon-name-part taxon-name-part-type="species" reg="hillebrandii">hillebrandii</tp:taxon-name-part></tp:taxon-name></italic>, erect with flower; B. <italic><tp:taxon-name><tp:taxon-name-part taxon-name-part-type="genus" reg="Lysimachia">L.</tp:taxon-name-part> <tp:taxon-name-part taxon-name-part-type="species" reg="pendens">pendens</tp:taxon-name-part></tp:taxon-name></italic>, pendent habit on wet cliff; C. <italic><tp:taxon-name><tp:taxon-name-part taxon-name-part-type="genus" reg="Lysimachia">L.</tp:taxon-name-part> <tp:taxon-name-part taxon-name-part-type="species" reg="filifolia">filifolia</tp:taxon-name-part></tp:taxon-name></italic>, erect habit on stream bank; D. <italic><tp:taxon-name><tp:taxon-name-part taxon-name-part-type="genus" reg="Lysimachia">L.</tp:taxon-name-part> <tp:taxon-name-part taxon-name-part-type="species" reg="iniki">iniki</tp:taxon-name-part></tp:taxon-name></italic>, showing leaves cupped acroscopically; E. <italic><tp:taxon-name><tp:taxon-name-part taxon-name-part-type="genus" reg="Lysimachia">L.</tp:taxon-name-part> <tp:taxon-name-part taxon-name-part-type="species" reg="iniki">iniki</tp:taxon-name-part></tp:taxon-name></italic>, flowers fallen on moss with white corolla turning pink or purple towards base; F. <italic><tp:taxon-name><tp:taxon-name-part taxon-name-part-type="genus" reg="Lysimachia">L.</tp:taxon-name-part> <tp:taxon-name-part taxon-name-part-type="species" reg="venosa">venosa</tp:taxon-name-part></tp:taxon-name></italic>, with sessile leaves, purple corolla, and long calyx lobes; G. <italic><tp:taxon-name><tp:taxon-name-part taxon-name-part-type="genus" reg="Lysimachia">L.</tp:taxon-name-part> <tp:taxon-name-part taxon-name-part-type="species" reg="glutinosa">glutinosa</tp:taxon-name-part></tp:taxon-name></italic>, erect habit with cream corolla; H. <italic><tp:taxon-name><tp:taxon-name-part taxon-name-part-type="genus" reg="Lysimachia">L.</tp:taxon-name-part> <tp:taxon-name-part taxon-name-part-type="species" reg="daphnoides">daphnoides</tp:taxon-name-part></tp:taxon-name></italic> in bog habitat, erect habit and purple corolla; I. <italic><tp:taxon-name><tp:taxon-name-part taxon-name-part-type="genus" reg="Lysimachia">L.</tp:taxon-name-part> <tp:taxon-name-part taxon-name-part-type="species" reg="scopulensis">scopulensis</tp:taxon-name-part></tp:taxon-name></italic>, with purple calyx lobes and immature capsule. A. Field photo, 10 Jun 2010, Pi‘ina‘au, E Maui; B. Field photo, 14 Feb 2022, Blue Hole, Wailua, Kaua‘i; C. Field photo, 12 Jan 2008, Waikoko, Kaua‘i, <italic>Wood 12774</italic> (PTBG); D. Field photo, 9 Apr 2024, Blue Hole, Wailua, Kaua‘i, <italic>Wood et al. 19481</italic> (PTBG); E. Field photo, 21 Feb 2017, Blue Hole, Wailua, Kaua‘i, <italic>Wood et al. 17263</italic> (PTBG); F. Field photo, 11 Jan 2012, Kawaikini, Kaua‘i, <italic>Wood 14845</italic> (PTBG); G. Field photo, 30 Mar 2016, Kalalau, Kaua‘i; H. Field photo, 7 Nov 2024, Alaka‘i, Kaua‘i, <italic>Wood et al. 19649</italic> (PTBG); I. Field photo, 4 Feb 2016, Kalalau, Kaua‘i, <italic>Wood et al. 16734</italic> (PTBG).</p></caption><graphic xmlns:xlink="http://www.w3.org/1999/xlink" xlink:href="phytokeys-265-105_article-169710__-g005.jpg" position="float" orientation="portrait" xlink:type="simple" id="oo_1445534.jpg"><uri content-type="original_file" xlink:type="simple">https://binary.pensoft.net/fig/1445534</uri></graphic></fig><p>Morphologically, <italic><tp:taxon-name><tp:taxon-name-part taxon-name-part-type="genus" reg="Lysimachia">Lysimachia</tp:taxon-name-part> <tp:taxon-name-part taxon-name-part-type="species" reg="barcae">barcae</tp:taxon-name-part></tp:taxon-name></italic> is quite distinctive in comparison to all other currently described <italic><tp:taxon-name><tp:taxon-name-part taxon-name-part-type="genus" reg="Lysimachia">Lysimachia</tp:taxon-name-part></tp:taxon-name></italic> with its unique combination of mature stems villous to tomentose, petioles 1–3 mm long, leaves ovate, cordate to subcordate or rounded at base, with primary and secondary veins conspicuously prominent, purple-red, raised on abaxial surface, often densely hirsute to pilose and pedicels 35–70 mm long. It has some minor similarities to <italic><tp:taxon-name><tp:taxon-name-part taxon-name-part-type="genus" reg="Lysimachia">L.</tp:taxon-name-part> <tp:taxon-name-part taxon-name-part-type="species" reg="hillebrandii">hillebrandii</tp:taxon-name-part></tp:taxon-name></italic> (Fig. <xref ref-type="fig" rid="F5">5A</xref>), with both being sprawling shrubs and having alternate leaves with some overlap in the length and width of leaves, yet <italic><tp:taxon-name><tp:taxon-name-part taxon-name-part-type="genus" reg="Lysimachia">L.</tp:taxon-name-part> <tp:taxon-name-part taxon-name-part-type="species" reg="barcae">barcae</tp:taxon-name-part></tp:taxon-name></italic> can be easily separated by features stated in the diagnosis. Superficially, the leaves of <italic><tp:taxon-name><tp:taxon-name-part taxon-name-part-type="genus" reg="Lysimachia">L.</tp:taxon-name-part> <tp:taxon-name-part taxon-name-part-type="species" reg="barcae">barcae</tp:taxon-name-part></tp:taxon-name></italic> have some overlap in length and width to the Moloka‘i species <italic><tp:taxon-name><tp:taxon-name-part taxon-name-part-type="genus" reg="Lysimachia">L.</tp:taxon-name-part> <tp:taxon-name-part taxon-name-part-type="species" reg="maxima">maxima</tp:taxon-name-part></tp:taxon-name></italic> (R.Knuth) H.St.John, yet differs from the latter species in having older stems villous to tomentose (vs. glabrate), leaves alternate, mostly ovate, with cordate to subcordate or rounded base (vs. leaves ternate, mostly obovate, with cuneate base) and pedicles 35–70 mm long (vs. 20–35 mm long). The unique cordate to subcordate or rounded leaf base of <italic><tp:taxon-name><tp:taxon-name-part taxon-name-part-type="genus" reg="Lysimachia">L.</tp:taxon-name-part> <tp:taxon-name-part taxon-name-part-type="species" reg="barcae">barcae</tp:taxon-name-part></tp:taxon-name></italic> has similarities to the cordate leaf base of <italic><tp:taxon-name><tp:taxon-name-part taxon-name-part-type="genus" reg="Lysimachia">L.</tp:taxon-name-part> <tp:taxon-name-part taxon-name-part-type="species" reg="iniki">iniki</tp:taxon-name-part></tp:taxon-name></italic> (Fig. <xref ref-type="fig" rid="F5">5D, E</xref>), yet differs from the latter species in having leaves ovate and flat or weakly revolute (vs. leaves obovate and cupped upwards), petioles 1–3 mm long (vs. sessile), stem tips non-viscid, tomentose (vs. viscid-hirsute), sprawling habit (vs. pendent), pedicels 35–70 mm long, pilose, pendulous (vs. 15–25 cm long, viscid-hirtellous, erect), calyx length 5–6 mm long (vs. 8–10 mm long) and corolla lobes purple with yellowish margin, 10–14 mm long (vs. white turning pink or purple towards base, 15–16 mm long) (see Table <xref ref-type="table" rid="T1">1</xref>).</p><table-wrap id="T1" position="float" orientation="portrait"><label>Table 1.</label><caption><p>Comparison of morphological characters for endemic Hawaiian <italic><tp:taxon-name><tp:taxon-name-part taxon-name-part-type="genus" reg="Lysimachia">Lysimachia</tp:taxon-name-part></tp:taxon-name></italic> on Kaua‘i (from <xref ref-type="bibr" rid="B17">Wagner et al. 1990</xref>, <xref ref-type="bibr" rid="B18">1999</xref>, and <xref ref-type="bibr" rid="B12">Marr and Bohm 1997</xref>; and review of specimens at PTBG herbarium).</p></caption><table id="TID0EJHBG" rules="all"><tbody><tr><th rowspan="1" colspan="1">Species</th><th rowspan="1" colspan="1">
                    <tp:taxon-name><tp:taxon-name-part taxon-name-part-type="genus" reg="Lysimachia">L.</tp:taxon-name-part> <tp:taxon-name-part taxon-name-part-type="species" reg="barcae">barcae</tp:taxon-name-part></tp:taxon-name>
                  </th><th rowspan="1" colspan="1">
                    <tp:taxon-name><tp:taxon-name-part taxon-name-part-type="genus" reg="Lysimachia">L.</tp:taxon-name-part> <tp:taxon-name-part taxon-name-part-type="species" reg="daphnoides">daphnoides</tp:taxon-name-part></tp:taxon-name>
                  </th><th rowspan="1" colspan="1">
                    <tp:taxon-name><tp:taxon-name-part taxon-name-part-type="genus" reg="Lysimachia">L.</tp:taxon-name-part> <tp:taxon-name-part taxon-name-part-type="species" reg="filifolia">filifolia</tp:taxon-name-part></tp:taxon-name>
                  </th><th rowspan="1" colspan="1">
                    <tp:taxon-name><tp:taxon-name-part taxon-name-part-type="genus" reg="Lysimachia">L.</tp:taxon-name-part> <tp:taxon-name-part taxon-name-part-type="species" reg="glutinosa">glutinosa</tp:taxon-name-part></tp:taxon-name>
                  </th><th rowspan="1" colspan="1">
                    <tp:taxon-name><tp:taxon-name-part taxon-name-part-type="genus" reg="Lysimachia">L.</tp:taxon-name-part> <tp:taxon-name-part taxon-name-part-type="species" reg="hillebrandii">hillebrandii</tp:taxon-name-part></tp:taxon-name>
                  </th><th rowspan="1" colspan="1">
                    <tp:taxon-name><tp:taxon-name-part taxon-name-part-type="genus" reg="Lysimachia">L.</tp:taxon-name-part> <tp:taxon-name-part taxon-name-part-type="species" reg="iniki">iniki</tp:taxon-name-part></tp:taxon-name>
                  </th><th rowspan="1" colspan="1">
                    <tp:taxon-name><tp:taxon-name-part taxon-name-part-type="genus" reg="Lysimachia">L.</tp:taxon-name-part> <tp:taxon-name-part taxon-name-part-type="species" reg="kalalauensis">kalalauensis</tp:taxon-name-part></tp:taxon-name>
                  </th><th rowspan="1" colspan="1">
                    <tp:taxon-name><tp:taxon-name-part taxon-name-part-type="genus" reg="Lysimachia">L.</tp:taxon-name-part> <tp:taxon-name-part taxon-name-part-type="species" reg="pendens">pendens</tp:taxon-name-part></tp:taxon-name>
                  </th><th rowspan="1" colspan="1">
                    <tp:taxon-name><tp:taxon-name-part taxon-name-part-type="genus" reg="Lysimachia">L.</tp:taxon-name-part> <tp:taxon-name-part taxon-name-part-type="species" reg="scopulensis">scopulensis</tp:taxon-name-part></tp:taxon-name>
                  </th><th rowspan="1" colspan="1">
                    <tp:taxon-name><tp:taxon-name-part taxon-name-part-type="genus" reg="Lysimachia">L.</tp:taxon-name-part> <tp:taxon-name-part taxon-name-part-type="species" reg="venosa">venosa</tp:taxon-name-part></tp:taxon-name>
                  </th></tr><tr><td rowspan="1" colspan="1">
                    <bold>Habit</bold>
                  </td><td rowspan="1" colspan="1">sprawling shrub</td><td rowspan="1" colspan="1">erect shrub</td><td rowspan="1" colspan="1">erect shrub</td><td rowspan="1" colspan="1">erect shrub</td><td rowspan="1" colspan="1">sprawling shrub</td><td rowspan="1" colspan="1">pendulous shrub</td><td rowspan="1" colspan="1">sprawling shrub</td><td rowspan="1" colspan="1">pendulous shrub</td><td rowspan="1" colspan="1">erect shrub</td><td rowspan="1" colspan="1">erect shrub</td></tr><tr><td rowspan="1" colspan="1">
                    <bold>Older stem pubescence</bold>
                  </td><td rowspan="1" colspan="1">villous</td><td rowspan="1" colspan="1">glabrate</td><td rowspan="1" colspan="1">glabrous</td><td rowspan="1" colspan="1">glabrous</td><td rowspan="1" colspan="1">glabrate</td><td rowspan="1" colspan="1">hirsute</td><td rowspan="1" colspan="1">glabrate</td><td rowspan="1" colspan="1">glabrate</td><td rowspan="1" colspan="1">glabrate</td><td rowspan="1" colspan="1">glabrous</td></tr><tr><td rowspan="1" colspan="1">
                    <bold>Stem tip pubescence</bold>
                  </td><td rowspan="1" colspan="1">tomentose</td><td rowspan="1" colspan="1">viscid-hirtellous</td><td rowspan="1" colspan="1">glabrous to sparsely pubescent</td><td rowspan="1" colspan="1">viscid-glabrous</td><td rowspan="1" colspan="1">tomentose</td><td rowspan="1" colspan="1">viscid-hirsute</td><td rowspan="1" colspan="1">tomentose</td><td rowspan="1" colspan="1">tomentose</td><td rowspan="1" colspan="1">pulverulent</td><td rowspan="1" colspan="1">glabrate</td></tr><tr><td rowspan="1" colspan="1">
                    <bold>Leaf shape</bold>
                  </td><td rowspan="1" colspan="1">ovate, rarely lanceolate</td><td rowspan="1" colspan="1">oblanceolate</td><td rowspan="1" colspan="1">linear-filiform</td><td rowspan="1" colspan="1">oblanceolate to elliptic</td><td rowspan="1" colspan="1">elliptic-ovate to elliptic-lanceolate</td><td rowspan="1" colspan="1">obovate, cupped upwards</td><td rowspan="1" colspan="1">elliptic</td><td rowspan="1" colspan="1">narrowly lanceolate</td><td rowspan="1" colspan="1">oblanceolate to obovate</td><td rowspan="1" colspan="1">oblanceolate</td></tr><tr><td rowspan="1" colspan="1">
                    <bold>Leaf length (mm)</bold>
                  </td><td rowspan="1" colspan="1">(35–)40–70</td><td rowspan="1" colspan="1">20–53</td><td rowspan="1" colspan="1">15–54</td><td rowspan="1" colspan="1">60–150</td><td rowspan="1" colspan="1">(22–)25–90</td><td rowspan="1" colspan="1">(35–)37–45(–54)</td><td rowspan="1" colspan="1">48–95</td><td rowspan="1" colspan="1">(20–) 25–30(–45)</td><td rowspan="1" colspan="1">(33–)55–65(–86)</td><td rowspan="1" colspan="1">60–90(–110)</td></tr><tr><td rowspan="1" colspan="1">
                    <bold>Leaf width (mm)</bold>
                  </td><td rowspan="1" colspan="1">(18–)20–45</td><td rowspan="1" colspan="1">6–14(–21)</td><td rowspan="1" colspan="1">0.3–1.8</td><td rowspan="1" colspan="1">15–45</td><td rowspan="1" colspan="1">(8–)10–45</td><td rowspan="1" colspan="1">(25–)35–38)(–42)</td><td rowspan="1" colspan="1">16–34</td><td rowspan="1" colspan="1">2–4</td><td rowspan="1" colspan="1">(5–)8–11(–23)</td><td rowspan="1" colspan="1">10–30</td></tr><tr><td rowspan="1" colspan="1">
                    <bold>Leaf base</bold>
                  </td><td rowspan="1" colspan="1">cordate to subcordate or rounded</td><td rowspan="1" colspan="1">attenuate</td><td rowspan="1" colspan="1">bluntly<break/> acute</td><td rowspan="1" colspan="1">attenuate</td><td rowspan="1" colspan="1">cuneate to attenuate</td><td rowspan="1" colspan="1">cordate</td><td rowspan="1" colspan="1">cuneate</td><td rowspan="1" colspan="1">attenuate</td><td rowspan="1" colspan="1">acute</td><td rowspan="1" colspan="1">truncate to attenuate</td></tr><tr><td rowspan="1" colspan="1">
                    <bold>Secondary leaf venation</bold>
                  </td><td rowspan="1" colspan="1">prominent</td><td rowspan="1" colspan="1">obscure</td><td rowspan="1" colspan="1">obscure</td><td rowspan="1" colspan="1">prominent to obscure</td><td rowspan="1" colspan="1">prominent to obscure</td><td rowspan="1" colspan="1">prominent</td><td rowspan="1" colspan="1">prominent to obscure</td><td rowspan="1" colspan="1">obscure</td><td rowspan="1" colspan="1">prominent</td><td rowspan="1" colspan="1">obscure</td></tr><tr><td rowspan="1" colspan="1">
                    <bold>Abaxial leaf pubescence</bold>
                  </td><td rowspan="1" colspan="1">hirsute to pilose</td><td rowspan="1" colspan="1">parts rusty viscid-hirtellous</td><td rowspan="1" colspan="1">glabrous</td><td rowspan="1" colspan="1">viscid-glabrous</td><td rowspan="1" colspan="1">pilose to glabrate</td><td rowspan="1" colspan="1">viscid-hirtellous to glabrate</td><td rowspan="1" colspan="1">pilose to glabrate</td><td rowspan="1" colspan="1">pilose</td><td rowspan="1" colspan="1">glabrous</td><td rowspan="1" colspan="1">glabrous</td></tr><tr><td rowspan="1" colspan="1">
                    <bold>Petiole length</bold>
                  </td><td rowspan="1" colspan="1">1–3 mm</td><td rowspan="1" colspan="1">sessile</td><td rowspan="1" colspan="1">sessile</td><td rowspan="1" colspan="1">sessile</td><td rowspan="1" colspan="1">4–10 mm</td><td rowspan="1" colspan="1">sessile</td><td rowspan="1" colspan="1">5–10 mm</td><td rowspan="1" colspan="1">1–2 mm</td><td rowspan="1" colspan="1">2–5 mm</td><td rowspan="1" colspan="1">sessile</td></tr><tr><td rowspan="1" colspan="1">
                    <bold>Pedicel length (mm)</bold>
                  </td><td rowspan="1" colspan="1">35–70</td><td rowspan="1" colspan="1">15–35(–110)</td><td rowspan="1" colspan="1">18–30(–60)</td><td rowspan="1" colspan="1">25–56(–75)</td><td rowspan="1" colspan="1">12–37(–45)</td><td rowspan="1" colspan="1">15–25</td><td rowspan="1" colspan="1">25–30(–45)</td><td rowspan="1" colspan="1">(6–)9–12(–14)</td><td rowspan="1" colspan="1">20–45</td><td rowspan="1" colspan="1">15–30</td></tr><tr><td rowspan="1" colspan="1">
                    <bold>Pedicel pubescence</bold>
                  </td><td rowspan="1" colspan="1">pilose</td><td rowspan="1" colspan="1">viscid-hirtellous</td><td rowspan="1" colspan="1">sparsely puberulent</td><td rowspan="1" colspan="1">viscid-glabrous</td><td rowspan="1" colspan="1">pilose</td><td rowspan="1" colspan="1">viscid-hirtellous</td><td rowspan="1" colspan="1">pilose</td><td rowspan="1" colspan="1">tomentose</td><td rowspan="1" colspan="1">glabrate</td><td rowspan="1" colspan="1">glabrate</td></tr><tr><td rowspan="1" colspan="1">
                    <bold>Pedicels erect or pendulous</bold>
                  </td><td rowspan="1" colspan="1">pendulous</td><td rowspan="1" colspan="1">erect</td><td rowspan="1" colspan="1">pendulous</td><td rowspan="1" colspan="1">erect</td><td rowspan="1" colspan="1">erect</td><td rowspan="1" colspan="1">erect</td><td rowspan="1" colspan="1">pendulous</td><td rowspan="1" colspan="1">erect</td><td rowspan="1" colspan="1">erect</td><td rowspan="1" colspan="1">erect</td></tr><tr><td rowspan="1" colspan="1">
                    <bold>Calyx length</bold>
                  </td><td rowspan="1" colspan="1">5–6 mm</td><td rowspan="1" colspan="1">7–9 mm</td><td rowspan="1" colspan="1">4–5.3(–6) mm</td><td rowspan="1" colspan="1">10–15 mm</td><td rowspan="1" colspan="1">4–8(–9) mm</td><td rowspan="1" colspan="1">8–10 mm</td><td rowspan="1" colspan="1">(9–)11–16 mm</td><td rowspan="1" colspan="1">4–6 mm</td><td rowspan="1" colspan="1">(2.5–)4–5 mm</td><td rowspan="1" colspan="1">13–19 mm</td></tr><tr><td rowspan="1" colspan="1">
                    <bold>Calyx colour</bold>
                  </td><td rowspan="1" colspan="1">green</td><td rowspan="1" colspan="1">green</td><td rowspan="1" colspan="1">green</td><td rowspan="1" colspan="1">green</td><td rowspan="1" colspan="1">green</td><td rowspan="1" colspan="1">green</td><td rowspan="1" colspan="1">green</td><td rowspan="1" colspan="1">green</td><td rowspan="1" colspan="1">green w/ purple-red base</td><td rowspan="1" colspan="1">green</td></tr><tr><td rowspan="1" colspan="1">
                    <bold>Calyx pubescence</bold>
                  </td><td rowspan="1" colspan="1">pilose to strigose</td><td rowspan="1" colspan="1">sparsely viscid-hirtellous</td><td rowspan="1" colspan="1">glabrous to glabrate</td><td rowspan="1" colspan="1">viscid-glabrous</td><td rowspan="1" colspan="1">pilose to tomentose</td><td rowspan="1" colspan="1">viscid-hirtellous</td><td rowspan="1" colspan="1">strigose</td><td rowspan="1" colspan="1">pilose to strigose</td><td rowspan="1" colspan="1">glabrate</td><td rowspan="1" colspan="1">glabrous, w/glabrate base</td></tr><tr><td rowspan="1" colspan="1">
                    <bold>Corolla lobe length</bold>
                  </td><td rowspan="1" colspan="1">10–14 mm</td><td rowspan="1" colspan="1">15–20 mm</td><td rowspan="1" colspan="1">6–10 mm</td><td rowspan="1" colspan="1">18–25 mm</td><td rowspan="1" colspan="1">10–20 mm</td><td rowspan="1" colspan="1">15–16 mm</td><td rowspan="1" colspan="1">16–18 mm</td><td rowspan="1" colspan="1">7–8.5 mm</td><td rowspan="1" colspan="1">7–11 mm</td><td rowspan="1" colspan="1">15–22 mm</td></tr><tr><td rowspan="1" colspan="1">
                    <bold>Corolla colour</bold>
                  </td><td rowspan="1" colspan="1">purple w/ margins yellowish</td><td rowspan="1" colspan="1">purple</td><td rowspan="1" colspan="1">purple</td><td rowspan="1" colspan="1">white</td><td rowspan="1" colspan="1">purple</td><td rowspan="1" colspan="1">white w/ pink or purple base</td><td rowspan="1" colspan="1">greenish w/purple-red base</td><td rowspan="1" colspan="1">red</td><td rowspan="1" colspan="1">red</td><td rowspan="1" colspan="1">purple w/ pale purple margins</td></tr><tr><td rowspan="1" colspan="1">
                    <bold>Capsule length</bold>
                  </td><td rowspan="1" colspan="1">6–9 mm</td><td rowspan="1" colspan="1">9–10 mm</td><td rowspan="1" colspan="1">5–6 mm</td><td rowspan="1" colspan="1">8–15 mm</td><td rowspan="1" colspan="1">8–9 mm</td><td rowspan="1" colspan="1">6–7 mm</td><td rowspan="1" colspan="1">8–10 mm</td><td rowspan="1" colspan="1">5–7 mm</td><td rowspan="1" colspan="1">6.5–7.5(–9) mm</td><td rowspan="1" colspan="1">9–11 mm</td></tr></tbody></table></table-wrap><p><bold>Distribution and ecology.</bold><italic><tp:taxon-name><tp:taxon-name-part taxon-name-part-type="genus" reg="Lysimachia">Lysimachia</tp:taxon-name-part> <tp:taxon-name-part taxon-name-part-type="species" reg="barcae">barcae</tp:taxon-name-part></tp:taxon-name></italic> is narrowly endemic to the volcanic island of Kaua‘i where it has been documented around the north-central Alaka‘i plateau along a precipitously steep, moss-covered, talus-strewn ridge that descends into Wainiha Valley (Figs <xref ref-type="fig" rid="F6">6</xref>, <xref ref-type="fig" rid="F7">7</xref>). This new species is known from only a single colony of ten mature individuals at ca. 1150–1190 m elevation. Rainfall in the immediate vicinity of the type locality averages between 6000 and 7000 mm a year. The forest has a closed to open canopy and is dominated by canopy trees of <italic><tp:taxon-name><tp:taxon-name-part taxon-name-part-type="genus" reg="Metrosideros">Metrosideros</tp:taxon-name-part></tp:taxon-name></italic> Banks ex Gaertn. (<tp:taxon-name><tp:taxon-name-part taxon-name-part-type="family">Myrtaceae</tp:taxon-name-part></tp:taxon-name>) and <italic><tp:taxon-name><tp:taxon-name-part taxon-name-part-type="genus" reg="Cheirodendron">Cheirodendron</tp:taxon-name-part></tp:taxon-name></italic> Nutt. ex Seem. (<tp:taxon-name><tp:taxon-name-part taxon-name-part-type="family">Araliaceae</tp:taxon-name-part></tp:taxon-name>). The associated genera of understorey trees, shrubs, herbs and vines are floristically rich and include endemic species of <italic><tp:taxon-name><tp:taxon-name-part taxon-name-part-type="genus" reg="Bidens">Bidens</tp:taxon-name-part></tp:taxon-name></italic> L., <italic><tp:taxon-name><tp:taxon-name-part taxon-name-part-type="genus" reg="Dubautia">Dubautia</tp:taxon-name-part></tp:taxon-name></italic> Gaudich. (<tp:taxon-name><tp:taxon-name-part taxon-name-part-type="family">Asteraceae</tp:taxon-name-part></tp:taxon-name>); <italic><tp:taxon-name><tp:taxon-name-part taxon-name-part-type="genus" reg="Clermontia">Clermontia</tp:taxon-name-part></tp:taxon-name></italic> Gaudich. (<tp:taxon-name><tp:taxon-name-part taxon-name-part-type="family">Campanulaceae</tp:taxon-name-part></tp:taxon-name>); <italic><tp:taxon-name><tp:taxon-name-part taxon-name-part-type="genus" reg="Perrottetia">Perrottetia</tp:taxon-name-part></tp:taxon-name></italic> Kunth (<tp:taxon-name><tp:taxon-name-part taxon-name-part-type="family">Dipentodontaceae</tp:taxon-name-part></tp:taxon-name>); <italic><tp:taxon-name><tp:taxon-name-part taxon-name-part-type="genus" reg="Vaccinium">Vaccinium</tp:taxon-name-part></tp:taxon-name></italic> L. (<tp:taxon-name><tp:taxon-name-part taxon-name-part-type="family">Ericaceae</tp:taxon-name-part></tp:taxon-name>); <italic><tp:taxon-name><tp:taxon-name-part taxon-name-part-type="genus" reg="Cyrtandra">Cyrtandra</tp:taxon-name-part></tp:taxon-name></italic> J.R.Forst. &amp; G.Forst. (<tp:taxon-name><tp:taxon-name-part taxon-name-part-type="family">Gesneriaceae</tp:taxon-name-part></tp:taxon-name>); <italic><tp:taxon-name><tp:taxon-name-part taxon-name-part-type="genus" reg="Scaevola">Scaevola</tp:taxon-name-part></tp:taxon-name></italic> L. (<tp:taxon-name><tp:taxon-name-part taxon-name-part-type="family">Goodeniaceae</tp:taxon-name-part></tp:taxon-name>); <italic><tp:taxon-name><tp:taxon-name-part taxon-name-part-type="genus" reg="Hydrangea">Hydrangea</tp:taxon-name-part></tp:taxon-name></italic> Gronov. ex L. (<tp:taxon-name><tp:taxon-name-part taxon-name-part-type="family">Hydrangeaceae</tp:taxon-name-part></tp:taxon-name>); <italic><tp:taxon-name><tp:taxon-name-part taxon-name-part-type="genus" reg="Geniostoma">Geniostoma</tp:taxon-name-part></tp:taxon-name></italic> J.R.Forst. &amp; G.Forst. (<tp:taxon-name><tp:taxon-name-part taxon-name-part-type="family">Loganiaceae</tp:taxon-name-part></tp:taxon-name>); <italic><tp:taxon-name><tp:taxon-name-part taxon-name-part-type="genus" reg="Myrsine">Myrsine</tp:taxon-name-part></tp:taxon-name></italic> L. (<tp:taxon-name><tp:taxon-name-part taxon-name-part-type="family">Primulaceae</tp:taxon-name-part></tp:taxon-name>); <italic><tp:taxon-name><tp:taxon-name-part taxon-name-part-type="genus" reg="Syzygium">Syzygium</tp:taxon-name-part></tp:taxon-name></italic> Gaertn. (<tp:taxon-name><tp:taxon-name-part taxon-name-part-type="family">Myrtaceae</tp:taxon-name-part></tp:taxon-name>); <italic><tp:taxon-name><tp:taxon-name-part taxon-name-part-type="genus" reg="Freycinetia">Freycinetia</tp:taxon-name-part></tp:taxon-name></italic> Gaudich. (<tp:taxon-name><tp:taxon-name-part taxon-name-part-type="family">Pandanaceae</tp:taxon-name-part></tp:taxon-name>); <italic><tp:taxon-name><tp:taxon-name-part taxon-name-part-type="genus" reg="Peperomia">Peperomia</tp:taxon-name-part></tp:taxon-name></italic> Giseke, (<tp:taxon-name><tp:taxon-name-part taxon-name-part-type="family">Piperaceae</tp:taxon-name-part></tp:taxon-name>); <italic><tp:taxon-name><tp:taxon-name-part taxon-name-part-type="genus" reg="Coprosma">Coprosma</tp:taxon-name-part></tp:taxon-name></italic> J.R.Forst. &amp; G.Forst., <italic><tp:taxon-name><tp:taxon-name-part taxon-name-part-type="genus" reg="Kadua">Kadua</tp:taxon-name-part></tp:taxon-name></italic> Cham. &amp; Schltdl., <italic><tp:taxon-name><tp:taxon-name-part taxon-name-part-type="genus" reg="Psychotria">Psychotria</tp:taxon-name-part></tp:taxon-name></italic> L. (<tp:taxon-name><tp:taxon-name-part taxon-name-part-type="family">Rubiaceae</tp:taxon-name-part></tp:taxon-name>); <italic><tp:taxon-name><tp:taxon-name-part taxon-name-part-type="genus" reg="Melicope">Melicope</tp:taxon-name-part></tp:taxon-name></italic> J.R.Forst. &amp; G.Forst. (<tp:taxon-name><tp:taxon-name-part taxon-name-part-type="family">Rutaceae</tp:taxon-name-part></tp:taxon-name>); and <italic><tp:taxon-name><tp:taxon-name-part taxon-name-part-type="genus" reg="Smilax">Smilax</tp:taxon-name-part></tp:taxon-name></italic> L. (<tp:taxon-name><tp:taxon-name-part taxon-name-part-type="family">Smilacaceae</tp:taxon-name-part></tp:taxon-name>). Genera of sedges and grasses include <italic><tp:taxon-name><tp:taxon-name-part taxon-name-part-type="genus" reg="Carex">Carex</tp:taxon-name-part></tp:taxon-name></italic> L., <italic><tp:taxon-name><tp:taxon-name-part taxon-name-part-type="genus" reg="Cyperus">Cyperus</tp:taxon-name-part></tp:taxon-name></italic> L., <italic><tp:taxon-name><tp:taxon-name-part taxon-name-part-type="genus" reg="Machaerina">Machaerina</tp:taxon-name-part></tp:taxon-name></italic> Vahl (<tp:taxon-name><tp:taxon-name-part taxon-name-part-type="family">Cyperaceae</tp:taxon-name-part></tp:taxon-name>); and <italic><tp:taxon-name><tp:taxon-name-part taxon-name-part-type="genus" reg="Eragrostis">Eragrostis</tp:taxon-name-part></tp:taxon-name></italic> Wolf. (<tp:taxon-name><tp:taxon-name-part taxon-name-part-type="family">Poaceae</tp:taxon-name-part></tp:taxon-name>). Genera of ferns include <italic><tp:taxon-name><tp:taxon-name-part taxon-name-part-type="genus" reg="Asplenium">Asplenium</tp:taxon-name-part></tp:taxon-name></italic> L., <italic><tp:taxon-name><tp:taxon-name-part taxon-name-part-type="genus" reg="Hymenasplenium">Hymenasplenium</tp:taxon-name-part></tp:taxon-name></italic> Hayata (<tp:taxon-name><tp:taxon-name-part taxon-name-part-type="family">Aspleniaceae</tp:taxon-name-part></tp:taxon-name>); <italic><tp:taxon-name><tp:taxon-name-part taxon-name-part-type="genus" reg="Deparia">Deparia</tp:taxon-name-part></tp:taxon-name></italic> Hook. &amp; Grev., <italic><tp:taxon-name><tp:taxon-name-part taxon-name-part-type="genus" reg="Diplazium">Diplazium</tp:taxon-name-part></tp:taxon-name></italic> Sw. (<tp:taxon-name><tp:taxon-name-part taxon-name-part-type="family">Athyriaceae</tp:taxon-name-part></tp:taxon-name>); <italic><tp:taxon-name><tp:taxon-name-part taxon-name-part-type="genus" reg="Sadleria">Sadleria</tp:taxon-name-part></tp:taxon-name></italic> Kaulf. (<tp:taxon-name><tp:taxon-name-part taxon-name-part-type="family">Blechnaceae</tp:taxon-name-part></tp:taxon-name>); <italic><tp:taxon-name><tp:taxon-name-part taxon-name-part-type="genus" reg="Cibotium">Cibotium</tp:taxon-name-part></tp:taxon-name></italic> Kaulf. (<tp:taxon-name><tp:taxon-name-part taxon-name-part-type="family">Cibotiaceae</tp:taxon-name-part></tp:taxon-name>); <italic><tp:taxon-name><tp:taxon-name-part taxon-name-part-type="genus" reg="Microlepia">Microlepia</tp:taxon-name-part></tp:taxon-name></italic> C.Presl (<tp:taxon-name><tp:taxon-name-part taxon-name-part-type="family">Dennstaedtiaceae</tp:taxon-name-part></tp:taxon-name>); <italic><tp:taxon-name><tp:taxon-name-part taxon-name-part-type="genus" reg="Dryopteris">Dryopteris</tp:taxon-name-part></tp:taxon-name></italic> Adans. (<tp:taxon-name><tp:taxon-name-part taxon-name-part-type="family">Dryopteridaceae</tp:taxon-name-part></tp:taxon-name>); <italic><tp:taxon-name><tp:taxon-name-part taxon-name-part-type="genus" reg="Dicranopteris">Dicranopteris</tp:taxon-name-part></tp:taxon-name></italic> Bernh. (<tp:taxon-name><tp:taxon-name-part taxon-name-part-type="family">Gleicheniaceae</tp:taxon-name-part></tp:taxon-name>); <italic><tp:taxon-name><tp:taxon-name-part taxon-name-part-type="genus" reg="Hymenophyllum">Hymenophyllum</tp:taxon-name-part></tp:taxon-name></italic> Sm. (<tp:taxon-name><tp:taxon-name-part taxon-name-part-type="family">Hymenophyllaceae</tp:taxon-name-part></tp:taxon-name>); <italic><tp:taxon-name><tp:taxon-name-part taxon-name-part-type="genus" reg="Adenophorus">Adenophorus</tp:taxon-name-part></tp:taxon-name></italic> Gaudich. (<tp:taxon-name><tp:taxon-name-part taxon-name-part-type="family">Polypodiaceae</tp:taxon-name-part></tp:taxon-name>); and <italic><tp:taxon-name><tp:taxon-name-part taxon-name-part-type="genus" reg="Hoiokula">Hoiokula</tp:taxon-name-part></tp:taxon-name></italic> S.E.Fawc. &amp; A.R.Sm. (<tp:taxon-name><tp:taxon-name-part taxon-name-part-type="family">Thelypteridaceae</tp:taxon-name-part></tp:taxon-name>). <xref ref-type="bibr" rid="B20">Wood (2007)</xref> reports high levels of floristic diversity in the greater Wainiha/Alaka‘i Region of Kaua‘i with ca. 266 native vascular plant taxa, including 92 single-island endemics.</p><fig id="F6" position="float" orientation="portrait"><object-id xmlns:xlink="http://www.w3.org/1999/xlink" content-type="doi" xlink:type="simple">10.3897/phytokeys.265.169710.figure6</object-id><object-id xmlns:xlink="http://www.w3.org/1999/xlink" content-type="arpha" xlink:type="simple">C83E53F6-28B6-520C-A2A3-B7BB628F0455</object-id><label>Figure 6.</label><caption><p>Distribution map with red dot indicating single known location of <italic><tp:taxon-name><tp:taxon-name-part taxon-name-part-type="genus" reg="Lysimachia">Lysimachia</tp:taxon-name-part> <tp:taxon-name-part taxon-name-part-type="species" reg="barcae">barcae</tp:taxon-name-part></tp:taxon-name></italic>, Wainiha Valley, Kaua‘i, Hawai‘i.</p></caption><graphic xmlns:xlink="http://www.w3.org/1999/xlink" xlink:href="phytokeys-265-105_article-169710__-g006.jpg" position="float" orientation="portrait" xlink:type="simple" id="oo_1445535.jpg"><uri content-type="original_file" xlink:type="simple">https://binary.pensoft.net/fig/1445535</uri></graphic></fig><fig id="F7" position="float" orientation="portrait"><object-id xmlns:xlink="http://www.w3.org/1999/xlink" content-type="doi" xlink:type="simple">10.3897/phytokeys.265.169710.figure7</object-id><object-id xmlns:xlink="http://www.w3.org/1999/xlink" content-type="arpha" xlink:type="simple">2C0E2B0D-CA32-5763-A7DA-5D8F8FB83F7E</object-id><label>Figure 7.</label><caption><p>Montane wet forest habitat of <italic><tp:taxon-name><tp:taxon-name-part taxon-name-part-type="genus" reg="Lysimachia">Lysimachia</tp:taxon-name-part> <tp:taxon-name-part taxon-name-part-type="species" reg="barcae">barcae</tp:taxon-name-part></tp:taxon-name></italic>, showing steep slopes and ridges around the valley rim of Wainiha, Kaua‘i. Field photos: A. View NW from Wainiha rim with vertical cliffs of Pali‘ele‘ele in far distance, 30 July 2014; B. View NE from Wainiha rim with crescent bay of Hanalei in far distance, 30 July 2014; C. View ENE from Wainiha rim with Mahinakēhau Ridge in centre and Nāmolokama Plateau in far right distance, 19 Jan 2016.</p></caption><graphic xmlns:xlink="http://www.w3.org/1999/xlink" xlink:href="phytokeys-265-105_article-169710__-g007.jpg" position="float" orientation="portrait" xlink:type="simple" id="oo_1445536.jpg"><uri content-type="original_file" xlink:type="simple">https://binary.pensoft.net/fig/1445536</uri></graphic></fig><sec sec-type="﻿Key to Hawaiian Lysimachia" id="SECID0E2VAG"><title>﻿Key to Hawaiian <italic><tp:taxon-name><tp:taxon-name-part taxon-name-part-type="genus" reg="Lysimachia">Lysimachia</tp:taxon-name-part></tp:taxon-name></italic></title><p>The following key to Hawaiian <italic><tp:taxon-name><tp:taxon-name-part taxon-name-part-type="genus" reg="Lysimachia">Lysimachia</tp:taxon-name-part></tp:taxon-name></italic> has been modified from <xref ref-type="bibr" rid="B17">Wagner et al. (1990</xref>, pp. 1079–1080) to accommodate <italic><tp:taxon-name><tp:taxon-name-part taxon-name-part-type="genus" reg="Lysimachia">Lysimachia</tp:taxon-name-part> <tp:taxon-name-part taxon-name-part-type="species" reg="barcae">barcae</tp:taxon-name-part></tp:taxon-name></italic>, along with <italic><tp:taxon-name><tp:taxon-name-part taxon-name-part-type="genus" reg="Lysimachia">Lysimachia</tp:taxon-name-part> <tp:taxon-name-part taxon-name-part-type="species" reg="iniki">iniki</tp:taxon-name-part></tp:taxon-name></italic>, <italic><tp:taxon-name><tp:taxon-name-part taxon-name-part-type="genus" reg="Lysimachia">L.</tp:taxon-name-part> <tp:taxon-name-part taxon-name-part-type="species" reg="pendens">pendens</tp:taxon-name-part></tp:taxon-name></italic> and <italic><tp:taxon-name><tp:taxon-name-part taxon-name-part-type="genus" reg="Lysimachia">L.</tp:taxon-name-part> <tp:taxon-name-part taxon-name-part-type="species" reg="scopulensis">scopulensis</tp:taxon-name-part></tp:taxon-name></italic> K.L.Marr, which were discovered and described post <xref ref-type="bibr" rid="B17">Wagner et al. (1990)</xref>.</p><p>Note: HI = Hawaiian Islands; H = Hawai‘i (Big Island); K = Kaua‘i; L = Lāna‘i; M = Maui; Mo = Moloka‘i; Ni = Ni‘ihau; O = O‘ahu.</p><table-wrap content-type="key" position="anchor" orientation="portrait"><table id="TID0EDMAC" rules="all"><tbody><tr><td rowspan="1" colspan="1">1</td><td rowspan="1" colspan="1">Capsules irregularly dehiscent; somewhat fleshy perennial herbs; leaves spatulate to elliptic; flowers in racemes; Ni, K, Mo, M, H (and scattered localities outside HI)</td><td rowspan="1" colspan="1">
                      <bold>
                        <italic>
                          <tp:taxon-name><tp:taxon-name-part taxon-name-part-type="genus" reg="Lysimachia">L.</tp:taxon-name-part> <tp:taxon-name-part taxon-name-part-type="species" reg="mauritiana">mauritiana</tp:taxon-name-part></tp:taxon-name>
                        </italic>
                      </bold>
                    </td></tr><tr><td rowspan="1" colspan="1">–</td><td rowspan="1" colspan="1">Capsules regularly dehiscent, 5–10-valved; shrubs; leaves linear, obovate, oblanceolate, elliptic or broadly ovate; flowers solitary or rarely up to 3 in the leaf axils</td><td rowspan="1" colspan="1">
                      <bold>2</bold>
                    </td></tr><tr><td rowspan="1" colspan="1">2</td><td rowspan="1" colspan="1">Leaves narrowly lanceolate or linear-filiform 0.3–5 mm wide</td><td rowspan="1" colspan="1">
                      <bold>3</bold>
                    </td></tr><tr><td rowspan="1" colspan="1">–</td><td rowspan="1" colspan="1">Leaves linear-elliptic to broadly elliptic, oblanceolate or ovate, 5–100 mm wide</td><td rowspan="1" colspan="1">
                      <bold>5</bold>
                    </td></tr><tr><td rowspan="1" colspan="1">3</td><td rowspan="1" colspan="1">Leaves narrowly lanceolate, pubescent; pedicels 9–12 mm long; K</td><td rowspan="1" colspan="1">
                      <bold>
                        <italic>
                          <tp:taxon-name><tp:taxon-name-part taxon-name-part-type="genus" reg="Lysimachia">L.</tp:taxon-name-part> <tp:taxon-name-part taxon-name-part-type="species" reg="pendens">pendens</tp:taxon-name-part></tp:taxon-name>
                        </italic>
                      </bold>
                    </td></tr><tr><td rowspan="1" colspan="1">–</td><td rowspan="1" colspan="1">Leaves linear-filiform, glabrous to glabrate; pedicels 15–35(–60)</td><td rowspan="1" colspan="1">
                      <bold>4</bold>
                    </td></tr><tr><td rowspan="1" colspan="1">4</td><td rowspan="1" colspan="1">Young stems rusty pilose to tomentose; leaves 1–5 mm wide, petioles 3–8(–15); pedicels erect; corolla 9–11 mm long; Mo, M</td><td rowspan="1" colspan="1"><bold><italic><tp:taxon-name><tp:taxon-name-part taxon-name-part-type="genus" reg="Lysimachia">L.</tp:taxon-name-part> <tp:taxon-name-part taxon-name-part-type="species" reg="remyi">remyi</tp:taxon-name-part></tp:taxon-name></italic></bold> Hillebr.</td></tr><tr><td rowspan="1" colspan="1">–</td><td rowspan="1" colspan="1">Young stems glabrous to sparsely pubescent; leaves 0.3–1.8 mm wide, sessile; pedicels pendulous; corolla 6–10 mm long; K, O</td><td rowspan="1" colspan="1">
                      <bold>
                        <italic>
                          <tp:taxon-name><tp:taxon-name-part taxon-name-part-type="genus" reg="Lysimachia">L.</tp:taxon-name-part> <tp:taxon-name-part taxon-name-part-type="species" reg="filifolia">filifolia</tp:taxon-name-part></tp:taxon-name>
                        </italic>
                      </bold>
                    </td></tr><tr><td rowspan="1" colspan="1">5</td><td rowspan="1" colspan="1">Calyx 20–28(–31) mm long; corolla lobes erose; plants pubescent with purple hairs; leaf venation sharply contrasting purple to purplish-brown on lower surface; O</td><td rowspan="1" colspan="1">
                      <bold>
                        <italic>
                          <tp:taxon-name><tp:taxon-name-part taxon-name-part-type="genus" reg="Lysimachia">L.</tp:taxon-name-part> <tp:taxon-name-part taxon-name-part-type="species" reg="forbesii">forbesii</tp:taxon-name-part></tp:taxon-name>
                        </italic>
                      </bold>
                    </td></tr><tr><td rowspan="1" colspan="1">–</td><td rowspan="1" colspan="1">Calyx 4–19 mm long; corolla lobes entire; plants pubescent with rusty brown hairs or glabrous; leaf venation not sharply contrasting in colour on lower surface</td><td rowspan="1" colspan="1">
                      <bold>6</bold>
                    </td></tr><tr><td rowspan="1" colspan="1">6</td><td rowspan="1" colspan="1">Corolla cream or white turning pink or purple towards base, 15–25 mm long</td><td rowspan="1" colspan="1">
                      <bold>7</bold>
                    </td></tr><tr><td rowspan="1" colspan="1">–</td><td rowspan="1" colspan="1">Corolla dark purple to reddish-purple, burgundy, or green with purplish-red base, 9–20 mm long</td><td rowspan="1" colspan="1">
                      <bold>8</bold>
                    </td></tr><tr><td rowspan="1" colspan="1">7</td><td rowspan="1" colspan="1">Stems glabrous; corolla cream, 18–25 mm long; K</td><td rowspan="1" colspan="1">
                      <bold>
                        <italic>
                          <tp:taxon-name><tp:taxon-name-part taxon-name-part-type="genus" reg="Lysimachia">L.</tp:taxon-name-part> <tp:taxon-name-part taxon-name-part-type="species" reg="glutinosa">glutinosa</tp:taxon-name-part></tp:taxon-name>
                        </italic>
                      </bold>
                    </td></tr><tr><td rowspan="1" colspan="1">–</td><td rowspan="1" colspan="1">Stems densely hirsute; corolla white turning pink or purple towards base, 15–16 mm long; K</td><td rowspan="1" colspan="1">
                      <bold>
                        <italic>
                          <tp:taxon-name><tp:taxon-name-part taxon-name-part-type="genus" reg="Lysimachia">L.</tp:taxon-name-part> <tp:taxon-name-part taxon-name-part-type="species" reg="iniki">iniki</tp:taxon-name-part></tp:taxon-name>
                        </italic>
                      </bold>
                    </td></tr><tr><td rowspan="1" colspan="1">8</td><td rowspan="1" colspan="1">Mature leaves densely rusty tomentose on lower surface, upper surface appressed rusty pilose; M</td><td rowspan="1" colspan="1">
                      <bold><italic><tp:taxon-name><tp:taxon-name-part taxon-name-part-type="genus" reg="Lysimachia">L.</tp:taxon-name-part> <tp:taxon-name-part taxon-name-part-type="species" reg="lydgatei">lydgatei</tp:taxon-name-part></tp:taxon-name></italic> Hillebr.</bold>
                    </td></tr><tr><td rowspan="1" colspan="1">–</td><td rowspan="1" colspan="1">Mature leaves glabrous, glabrate, hirsute, or pilose, but not tomentose</td><td rowspan="1" colspan="1">
                      <bold>9</bold>
                    </td></tr><tr><td rowspan="1" colspan="1">9</td><td rowspan="1" colspan="1">Leaves broadest above middle, oblong-oblanceolate, oblanceolate to obovate or elliptic-obovate, sessile or in <italic><tp:taxon-name><tp:taxon-name-part taxon-name-part-type="genus" reg="Lysimachia">L.</tp:taxon-name-part> <tp:taxon-name-part taxon-name-part-type="species" reg="scopulensis">scopulensis</tp:taxon-name-part></tp:taxon-name></italic> with petioles 3–4.5 mm long and leaves pulverulent</td><td rowspan="1" colspan="1">
                      <bold>10</bold>
                    </td></tr><tr><td rowspan="1" colspan="1">–</td><td rowspan="1" colspan="1">Leaves broadest at or below middle, oblong-linear, linear-elliptic, narrowly to broadly elliptic, elliptic-lanceolate to broadly elliptic-ovate, petioles (1–)3–10 mm long; leaves not pulverulent</td><td rowspan="1" colspan="1">
                      <bold>13</bold>
                    </td></tr><tr><td rowspan="1" colspan="1">10</td><td rowspan="1" colspan="1">Leaves ternate; Mo</td><td rowspan="1" colspan="1">
                      <bold>
                        <italic>
                          <tp:taxon-name><tp:taxon-name-part taxon-name-part-type="genus" reg="Lysimachia">L.</tp:taxon-name-part> <tp:taxon-name-part taxon-name-part-type="species" reg="maxima">maxima</tp:taxon-name-part></tp:taxon-name>
                        </italic>
                      </bold>
                    </td></tr><tr><td rowspan="1" colspan="1">–</td><td rowspan="1" colspan="1">Leaves alternate</td><td rowspan="1" colspan="1">
                      <bold>11</bold>
                    </td></tr><tr><td rowspan="1" colspan="1">11</td><td rowspan="1" colspan="1">Young stems and leaves pulverulent, calyx lobes green with purple-red base, widely ovate; K</td><td rowspan="1" colspan="1">
                      <bold>
                        <italic>
                          <tp:taxon-name><tp:taxon-name-part taxon-name-part-type="genus" reg="Lysimachia">L.</tp:taxon-name-part> <tp:taxon-name-part taxon-name-part-type="species" reg="scopulensis">scopulensis</tp:taxon-name-part></tp:taxon-name>
                        </italic>
                      </bold>
                    </td></tr><tr><td rowspan="1" colspan="1">–</td><td rowspan="1" colspan="1">Young stems and leaves not pulverulent, calyx lobes green, narrowly lanceolate to narrowly ovate</td><td rowspan="1" colspan="1">
                      <bold>12</bold>
                    </td></tr><tr><td rowspan="1" colspan="1">12</td><td rowspan="1" colspan="1">Leaves 20–53 mm long, 6–14(–21) mm wide; calyx lobes 7–9 mm long; K</td><td rowspan="1" colspan="1">
                      <bold><italic><tp:taxon-name><tp:taxon-name-part taxon-name-part-type="genus" reg="Lysimachia">L.</tp:taxon-name-part> <tp:taxon-name-part taxon-name-part-type="species" reg="daphnoides">daphnoides</tp:taxon-name-part></tp:taxon-name></italic> (A.Gray) Hillebr.</bold>
                    </td></tr><tr><td rowspan="1" colspan="1">–</td><td rowspan="1" colspan="1">Leaves 60–110 mm long, 10–30 mm wide; calyx lobes 12–19 mm long; K</td><td rowspan="1" colspan="1">
                      <bold>
                        <italic>
                          <tp:taxon-name><tp:taxon-name-part taxon-name-part-type="genus" reg="Lysimachia">L.</tp:taxon-name-part> <tp:taxon-name-part taxon-name-part-type="species" reg="venosa">venosa</tp:taxon-name-part></tp:taxon-name>
                        </italic>
                      </bold>
                    </td></tr><tr><td rowspan="1" colspan="1">13</td><td rowspan="1" colspan="1">Leaves oblong-linear or linear-elliptic to narrowly elliptic, often somewhat falcate, 5–8 mm wide, occasionally some of the main stem leaves ovate, up to 15 mm wide; corolla 9–11 mm long; Mo, M</td><td rowspan="1" colspan="1">
                      <bold>
                        <italic>
                          <tp:taxon-name><tp:taxon-name-part taxon-name-part-type="genus" reg="Lysimachia">L.</tp:taxon-name-part> <tp:taxon-name-part taxon-name-part-type="species" reg="remyi">remyi</tp:taxon-name-part></tp:taxon-name>
                        </italic>
                      </bold>
                    </td></tr><tr><td rowspan="1" colspan="1">–</td><td rowspan="1" colspan="1">Leaves ovate, broadly elliptic-ovate to elliptic-lanceolate or narrowly to broadly elliptic, (8–)10–45 mm wide; corolla 10–20 mm long</td><td rowspan="1" colspan="1">
                      <bold>14</bold>
                    </td></tr><tr><td rowspan="1" colspan="1">14</td><td rowspan="1" colspan="1">Older stems villous to tomentose; petioles 1–3 mm long, leaf base cordate to subcordate or rounded; pedicels 35–70 mm long; K</td><td rowspan="1" colspan="1">
                      <bold><italic><tp:taxon-name><tp:taxon-name-part taxon-name-part-type="genus" reg="Lysimachia">L.</tp:taxon-name-part> <tp:taxon-name-part taxon-name-part-type="species" reg="barcae">barcae</tp:taxon-name-part></tp:taxon-name></italic> sp. nov.</bold>
                    </td></tr><tr><td rowspan="1" colspan="1">–</td><td rowspan="1" colspan="1">Older stems glabrate; petioles 4–10 mm long, leaf base cuneate to attenuate; pedicels 12–45 mm long</td><td rowspan="1" colspan="1">
                      <bold>15</bold>
                    </td></tr><tr><td rowspan="1" colspan="1">15</td><td rowspan="1" colspan="1">Calyx lobes broadly ovate to lanceolate, 4–8(–9) mm long; corolla reddish-purple to burgundy; K, O, Mo, L, M</td><td rowspan="1" colspan="1">
                      <bold>
                        <italic>
                          <tp:taxon-name><tp:taxon-name-part taxon-name-part-type="genus" reg="Lysimachia">L.</tp:taxon-name-part> <tp:taxon-name-part taxon-name-part-type="species" reg="hillebrandii">hillebrandii</tp:taxon-name-part></tp:taxon-name>
                        </italic>
                      </bold>
                    </td></tr><tr><td rowspan="1" colspan="1">–</td><td rowspan="1" colspan="1">Calyx lobes narrowly lanceolate, (9–)11–16 mm long; corolla greenish with purple-red base; K</td><td rowspan="1" colspan="1">
                      <bold><italic><tp:taxon-name><tp:taxon-name-part taxon-name-part-type="genus" reg="Lysimachia">L.</tp:taxon-name-part> <tp:taxon-name-part taxon-name-part-type="species" reg="kalalauensis">kalalauensis</tp:taxon-name-part></tp:taxon-name></italic> Skottsb.</bold>
                    </td></tr></tbody></table></table-wrap></sec><sec sec-type="﻿Key to endemic Hawaiian Lysimachia on Kaua‘i" id="SECID0E5KBG"><title>﻿Key to endemic Hawaiian <italic><tp:taxon-name><tp:taxon-name-part taxon-name-part-type="genus" reg="Lysimachia">Lysimachia</tp:taxon-name-part></tp:taxon-name></italic> on Kaua‘i</title><table-wrap content-type="key" position="anchor" orientation="portrait"><table id="TID0EPPAE" rules="all"><tbody><tr><td rowspan="1" colspan="1">1</td><td rowspan="1" colspan="1">Leaves narrowly lanceolate or linear-filiform 0.3–4 mm wide</td><td rowspan="1" colspan="1">
                      <bold>2</bold>
                    </td></tr><tr><td rowspan="1" colspan="1">–</td><td rowspan="1" colspan="1">Leaves linear-elliptic to broadly elliptic, oblanceolate or ovate, 5–45 mm wide</td><td rowspan="1" colspan="1">
                      <bold>3</bold>
                    </td></tr><tr><td rowspan="1" colspan="1">2</td><td rowspan="1" colspan="1">Leaves narrowly lanceolate, 2–4 mm wide; calyx lobes narrowly ovate</td><td rowspan="1" colspan="1">
                      <bold>
                        <italic>
                          <tp:taxon-name><tp:taxon-name-part taxon-name-part-type="genus" reg="Lysimachia">L.</tp:taxon-name-part> <tp:taxon-name-part taxon-name-part-type="species" reg="pendens">pendens</tp:taxon-name-part></tp:taxon-name>
                        </italic>
                      </bold>
                    </td></tr><tr><td rowspan="1" colspan="1">–</td><td rowspan="1" colspan="1">Leaves linear-filiform 0.3–1.8 mm wide; calyx lobes narrowly lanceolate</td><td rowspan="1" colspan="1">
                      <bold>
                        <italic>
                          <tp:taxon-name><tp:taxon-name-part taxon-name-part-type="genus" reg="Lysimachia">L.</tp:taxon-name-part> <tp:taxon-name-part taxon-name-part-type="species" reg="filifolia">filifolia</tp:taxon-name-part></tp:taxon-name>
                        </italic>
                      </bold>
                    </td></tr><tr><td rowspan="1" colspan="1">3</td><td rowspan="1" colspan="1">Corolla cream or white turning pink or purple towards base; young parts viscid</td><td rowspan="1" colspan="1">
                      <bold>4</bold>
                    </td></tr><tr><td rowspan="1" colspan="1">–</td><td rowspan="1" colspan="1">Corolla purple, dark red or green with purple base; young parts not viscid, except in <italic><tp:taxon-name><tp:taxon-name-part taxon-name-part-type="genus" reg="Lysimachia">L.</tp:taxon-name-part> <tp:taxon-name-part taxon-name-part-type="species" reg="daphnoides">daphnoides</tp:taxon-name-part></tp:taxon-name></italic></td><td rowspan="1" colspan="1">
                      <bold>5</bold>
                    </td></tr><tr><td rowspan="1" colspan="1">4</td><td rowspan="1" colspan="1">Pendulous shrubs; stems densely hirsute; leaves cupped acroscopically, obovate to orbicular, base cordate; corolla white turning pink or purple towards base, 15–16 mm long</td><td rowspan="1" colspan="1">
                      <bold>
                        <italic>
                          <tp:taxon-name><tp:taxon-name-part taxon-name-part-type="genus" reg="Lysimachia">L.</tp:taxon-name-part> <tp:taxon-name-part taxon-name-part-type="species" reg="iniki">iniki</tp:taxon-name-part></tp:taxon-name>
                        </italic>
                      </bold>
                    </td></tr><tr><td rowspan="1" colspan="1">–</td><td rowspan="1" colspan="1">Erect shrubs; stems glabrous; leaves not cupped, oblanceolate to elliptic, base attenuate; corolla cream, 18–25 mm long</td><td rowspan="1" colspan="1">
                      <bold>
                        <italic>
                          <tp:taxon-name><tp:taxon-name-part taxon-name-part-type="genus" reg="Lysimachia">L.</tp:taxon-name-part> <tp:taxon-name-part taxon-name-part-type="species" reg="glutinosa">glutinosa</tp:taxon-name-part></tp:taxon-name>
                        </italic>
                      </bold>
                    </td></tr><tr><td rowspan="1" colspan="1">5</td><td rowspan="1" colspan="1">Young stems pulverulent; calyx lobes purple, sometimes green with purple-red base, widely ovate; K</td><td rowspan="1" colspan="1">
                      <bold>
                        <italic>
                          <tp:taxon-name><tp:taxon-name-part taxon-name-part-type="genus" reg="Lysimachia">L.</tp:taxon-name-part> <tp:taxon-name-part taxon-name-part-type="species" reg="scopulensis">scopulensis</tp:taxon-name-part></tp:taxon-name>
                        </italic>
                      </bold>
                    </td></tr><tr><td rowspan="1" colspan="1">–</td><td rowspan="1" colspan="1">Young stems not pulverulent; calyx lobes green, narrow to broadly lanceolate or narrowly ovate</td><td rowspan="1" colspan="1">
                      <bold>6</bold>
                    </td></tr><tr><td rowspan="1" colspan="1">6</td><td rowspan="1" colspan="1">Older stems villous; leaf base cordate to subcordate or rounded</td><td rowspan="1" colspan="1">
                      <bold>
                        <italic>
                          <tp:taxon-name><tp:taxon-name-part taxon-name-part-type="genus" reg="Lysimachia">L.</tp:taxon-name-part> <tp:taxon-name-part taxon-name-part-type="species" reg="barcae">barcae</tp:taxon-name-part></tp:taxon-name>
                        </italic>
                      </bold>
                    </td></tr><tr><td rowspan="1" colspan="1">–</td><td rowspan="1" colspan="1">Older stems glabrous to glabrate; leaf base cuneate, attenuate or truncate</td><td rowspan="1" colspan="1">
                      <bold>7</bold>
                    </td></tr><tr><td rowspan="1" colspan="1">7</td><td rowspan="1" colspan="1">Erect shrubs; leaves sessile, oblanceolate</td><td rowspan="1" colspan="1">
                      <bold>8</bold>
                    </td></tr><tr><td rowspan="1" colspan="1">–</td><td rowspan="1" colspan="1">Sprawling shrubs; petioles 4–10 mm, leaves not oblanceolate</td><td rowspan="1" colspan="1">
                      <bold>9</bold>
                    </td></tr><tr><td rowspan="1" colspan="1">8</td><td rowspan="1" colspan="1">Young stems viscid, hirtellous; leaves 20–53 mm long, hirtellous; pedicels hirtellous; calyx 7–9 mm long, hirtellous</td><td rowspan="1" colspan="1">
                      <bold>
                        <italic>
                          <tp:taxon-name><tp:taxon-name-part taxon-name-part-type="genus" reg="Lysimachia">L.</tp:taxon-name-part> <tp:taxon-name-part taxon-name-part-type="species" reg="daphnoides">daphnoides</tp:taxon-name-part></tp:taxon-name>
                        </italic>
                      </bold>
                    </td></tr><tr><td rowspan="1" colspan="1">–</td><td rowspan="1" colspan="1">Young stems not viscid, glabrate; leaves 60–110 mm long, glabrous; pedicels glabrate; calyx 13–19 mm long, glabrous to glabrate</td><td rowspan="1" colspan="1">
                      <bold>
                        <italic>
                          <tp:taxon-name><tp:taxon-name-part taxon-name-part-type="genus" reg="Lysimachia">L.</tp:taxon-name-part> <tp:taxon-name-part taxon-name-part-type="species" reg="venosa">venosa</tp:taxon-name-part></tp:taxon-name>
                        </italic>
                      </bold>
                    </td></tr><tr><td rowspan="1" colspan="1">9</td><td rowspan="1" colspan="1">Calyx lobes broadly ovate to lanceolate, 4–8(–9) mm long; capsules 8–9 mm long; corolla reddish-purple to burgundy</td><td rowspan="1" colspan="1">
                      <bold>
                        <italic>
                          <tp:taxon-name><tp:taxon-name-part taxon-name-part-type="genus" reg="Lysimachia">L.</tp:taxon-name-part> <tp:taxon-name-part taxon-name-part-type="species" reg="hillebrandii">hillebrandii</tp:taxon-name-part></tp:taxon-name>
                        </italic>
                      </bold>
                    </td></tr><tr><td rowspan="1" colspan="1">–</td><td rowspan="1" colspan="1">Calyx lobes narrowly lanceolate, (9–)11–16 mm long; capsules 9–10 mm long; corolla greenish with purple-red base</td><td rowspan="1" colspan="1">
                      <bold>
                        <italic>
                          <tp:taxon-name><tp:taxon-name-part taxon-name-part-type="genus" reg="Lysimachia">L.</tp:taxon-name-part> <tp:taxon-name-part taxon-name-part-type="species" reg="kalalauensis">kalalauensis</tp:taxon-name-part></tp:taxon-name>
                        </italic>
                      </bold>
                    </td></tr></tbody></table></table-wrap></sec><sec sec-type="﻿Preliminary conservation assessment. IUCN Red List Category" id="SECID0E6WBG"><title>﻿Preliminary conservation assessment. IUCN Red List Category</title><p><italic><tp:taxon-name><tp:taxon-name-part taxon-name-part-type="genus" reg="Lysimachia">Lysimachia</tp:taxon-name-part> <tp:taxon-name-part taxon-name-part-type="species" reg="barcae">barcae</tp:taxon-name-part></tp:taxon-name></italic> falls into the Critically Endangered (<abbrev xmlns:xlink="http://www.w3.org/1999/xlink" xlink:title="Critically Endangered" id="ABBRID0EQXBG" xlink:type="simple">CR</abbrev>) category according to the IUCN criteria (B1ab(iii)+2ab(iii)+D) which reflects an <abbrev xmlns:xlink="http://www.w3.org/1999/xlink" xlink:title="extent of occurrence" id="ABBRID0EUXBG" xlink:type="simple">EOO</abbrev> 1 km<sup>2</sup> and <abbrev xmlns:xlink="http://www.w3.org/1999/xlink" xlink:title="area of occupancy" id="ABBRID0E1XBG" xlink:type="simple">AOO</abbrev> of 1 km<sup>2</sup>, a continuing decline in the quality of habitat and a population size estimated to number fewer than 50 mature individuals. It is well known that invasive plant and animal species threaten nearly all native flora throughout the Hawaiian Islands and <italic><tp:taxon-name><tp:taxon-name-part taxon-name-part-type="genus" reg="Lysimachia">Lysimachia</tp:taxon-name-part> <tp:taxon-name-part taxon-name-part-type="species" reg="barcae">barcae</tp:taxon-name-part></tp:taxon-name></italic> is no exception. The continued decline in quality of surrounding habitat where <italic><tp:taxon-name><tp:taxon-name-part taxon-name-part-type="genus" reg="Lysimachia">L.</tp:taxon-name-part> <tp:taxon-name-part taxon-name-part-type="species" reg="barcae">barcae</tp:taxon-name-part></tp:taxon-name></italic> occurs is evidenced by degradation from invasive non-native mammals such as pigs (<italic><tp:taxon-name><tp:taxon-name-part taxon-name-part-type="genus" reg="Sus">Sus</tp:taxon-name-part> <tp:taxon-name-part taxon-name-part-type="species" reg="scrofa">scrofa</tp:taxon-name-part></tp:taxon-name></italic> L.), rats (<italic><tp:taxon-name><tp:taxon-name-part taxon-name-part-type="genus" reg="Rattus">Rattus</tp:taxon-name-part></tp:taxon-name></italic> spp.) and black-tailed deer (<italic><tp:taxon-name><tp:taxon-name-part taxon-name-part-type="genus" reg="Odocoileus">Odocoileus</tp:taxon-name-part> <tp:taxon-name-part taxon-name-part-type="species" reg="hemionus">hemionus</tp:taxon-name-part> <tp:taxon-name-part taxon-name-part-type="subspecies" reg="columbianus">columbianus</tp:taxon-name-part></tp:taxon-name></italic> Richardson), in addition to the dense infestations of non-native plant species such as <italic><tp:taxon-name><tp:taxon-name-part taxon-name-part-type="genus" reg="Erigeron">Erigeron</tp:taxon-name-part> <tp:taxon-name-part taxon-name-part-type="species" reg="karvinskianus">karvinskianus</tp:taxon-name-part></tp:taxon-name></italic> DC. (<tp:taxon-name><tp:taxon-name-part taxon-name-part-type="family">Asteraceae</tp:taxon-name-part></tp:taxon-name>) and <italic><tp:taxon-name><tp:taxon-name-part taxon-name-part-type="genus" reg="Hedychium">Hedychium</tp:taxon-name-part> <tp:taxon-name-part taxon-name-part-type="species" reg="gardnerianum">gardnerianum</tp:taxon-name-part></tp:taxon-name></italic> Sheph. ex Ker Gawl. (<tp:taxon-name><tp:taxon-name-part taxon-name-part-type="family">Zingiberaceae</tp:taxon-name-part></tp:taxon-name>) which outcompete and suppress native bryophytes, seedlings and sporophytes through aggressive colonisation and shading. Additionally, <italic><tp:taxon-name><tp:taxon-name-part taxon-name-part-type="genus" reg="Hedychium">Hedychium</tp:taxon-name-part> <tp:taxon-name-part taxon-name-part-type="species" reg="gardnerianum">gardnerianum</tp:taxon-name-part></tp:taxon-name></italic> has established extensive rhizomatous networks that form dense, monotypic stands, to the extent that native habitats are unable to establish or persist. <italic><tp:taxon-name><tp:taxon-name-part taxon-name-part-type="genus" reg="Lysimachia">Lysimachia</tp:taxon-name-part> <tp:taxon-name-part taxon-name-part-type="species" reg="barcae">barcae</tp:taxon-name-part></tp:taxon-name></italic> is also highly susceptible to stochastic events such as landslides, which could result in significant habitat loss or population extirpation.</p><p>The lack of biotic regional data has become a serious barrier to sound management of the Earth’s remaining natural ecosystems and we hope that this formal description will stimulate future conservation and exploratory efforts to locate more colonies of <italic><tp:taxon-name><tp:taxon-name-part taxon-name-part-type="genus" reg="Lysimachia">Lysimachia</tp:taxon-name-part> <tp:taxon-name-part taxon-name-part-type="species" reg="barcae">barcae</tp:taxon-name-part></tp:taxon-name></italic>. There is still a large expanse of suitable, unexplored habitat around Wainiha’s rugged and highly variable physical geography (Fig. <xref ref-type="fig" rid="F7">7</xref>) and we predict that additional colonies of <italic><tp:taxon-name><tp:taxon-name-part taxon-name-part-type="genus" reg="Lysimachia">L.</tp:taxon-name-part> <tp:taxon-name-part taxon-name-part-type="species" reg="barcae">barcae</tp:taxon-name-part></tp:taxon-name></italic> will likely be found.</p><p>Seeds and cuttings of <italic><tp:taxon-name><tp:taxon-name-part taxon-name-part-type="genus" reg="Lysimachia">Lysimachia</tp:taxon-name-part> <tp:taxon-name-part taxon-name-part-type="species" reg="barcae">barcae</tp:taxon-name-part></tp:taxon-name></italic> have been collected by the Plant Extinction Prevention Program (<abbrev xmlns:xlink="http://www.w3.org/1999/xlink" xlink:title="Plant Extinction Prevention Program" id="ABBRID0EW3BG" xlink:type="simple">PEPP</abbrev>) and the National Tropical Botanical Garden (<abbrev xmlns:xlink="http://www.w3.org/1999/xlink" xlink:title="National Tropical Botanical Garden" id="ABBRID0E13BG" xlink:type="simple">NTBG</abbrev>) Science staff and plants are currently being cultivated by the Hawaii State Division of Forestry and Wildlife (<abbrev xmlns:xlink="http://www.w3.org/1999/xlink" xlink:title="Hawaii State Division of Forestry and Wildlife" id="ABBRID0E53BG" xlink:type="simple">DOFAW</abbrev>) nursery, Kaua‘i, Hawai‘i.</p><p>We now estimate that over 130 Hawaiian vascular plant taxa have become extinct to date (<xref ref-type="bibr" rid="B21">Wood et al. 2019</xref>) and the urgency to stem the extinction crisis becomes clearer when we realise that a significant number of endemic Kaua‘i taxa are limited to very small numbers, within a single valley or mountain range, with barely enough individuals to maintain viable populations for their long term survivorship. This, along with the understanding that each species is a masterpiece of evolution, extending back millions of years, profoundly demonstrates the urgency to support active conservation efforts and advance horticultural science for their cultivation.</p></sec></tp:treatment-sec><ref-list><ref id="B17"><mixed-citation xmlns:xlink="http://www.w3.org/1999/xlink" xlink:type="simple"><person-group><name name-style="western"><surname>Wagner</surname><given-names>WL</given-names></name><name name-style="western"><surname>Herbst</surname><given-names>DR</given-names></name><name name-style="western"><surname>Sohmer</surname><given-names>SH</given-names></name></person-group> (<year>1990</year>) Manual of the flowering plants of Hawai‘i. University of Hawai‘i Press and Bishop Museum Press (in 2 volumes). Bishop Museum Special Publication 83, Honolulu.</mixed-citation></ref><ref id="B2"><mixed-citation xmlns:xlink="http://www.w3.org/1999/xlink" xlink:type="simple"><person-group><name name-style="western"><surname>Carr</surname><given-names>GD</given-names></name></person-group> (<year>1978</year>) <article-title>Chromosome numbers of Hawaiian flowering plants and the significance of cytology in selected taxa.</article-title><source>American Journal of Botany</source><volume>65</volume>: <fpage>236</fpage>–<lpage>242</lpage>. <ext-link xlink:href="10.1002/j.1537-2197.1978.tb06061.x" ext-link-type="doi" xlink:type="simple">https://doi.org/10.1002/j.1537-2197.1978.tb06061.x</ext-link></mixed-citation></ref><ref id="B10"><mixed-citation xmlns:xlink="http://www.w3.org/1999/xlink" xlink:type="simple"><person-group><name name-style="western"><surname>Kiehn</surname><given-names>M</given-names></name></person-group> (<year>2005</year>) <article-title>Chromosome numbers of Hawaiian angiosperms: New records and comments.</article-title><source>Pacific Science</source><volume>59</volume>: <fpage>363</fpage>–<lpage>377</lpage>. <ext-link xlink:href="10.1353/psc.2005.0036" ext-link-type="doi" xlink:type="simple">https://doi.org/10.1353/psc.2005.0036</ext-link></mixed-citation></ref><ref id="B3"><mixed-citation xmlns:xlink="http://www.w3.org/1999/xlink" xlink:type="simple"><person-group><name name-style="western"><surname>Dunbar‐Co</surname><given-names>S</given-names></name><name name-style="western"><surname>Wieczorek</surname><given-names>AM</given-names></name><name name-style="western"><surname>Morden</surname><given-names>CW</given-names></name></person-group> (<year>2008</year>) <article-title>Molecular phylogeny and adaptive radiation of the endemic Hawaiian <italic><tp:taxon-name><tp:taxon-name-part taxon-name-part-type="genus">Plantago</tp:taxon-name-part></tp:taxon-name></italic> species (<tp:taxon-name><tp:taxon-name-part taxon-name-part-type="family">Plantaginaceae</tp:taxon-name-part></tp:taxon-name>).</article-title><source>American Journal of Botany</source><volume>95</volume>: <fpage>1177</fpage>–<lpage>1188</lpage>. <ext-link xlink:href="10.3732/ajb.0800132" ext-link-type="doi" xlink:type="simple">https://doi.org/10.3732/ajb.0800132</ext-link></mixed-citation></ref><ref id="B23"><mixed-citation xmlns:xlink="http://www.w3.org/1999/xlink" xlink:type="simple"><person-group><name name-style="western"><surname>Yang</surname><given-names>Y</given-names></name><name name-style="western"><surname>Morden</surname><given-names>CW</given-names></name><name name-style="western"><surname>Sporck‐Koehler</surname><given-names>MJ</given-names></name><name name-style="western"><surname>Sack</surname><given-names>L</given-names></name><name name-style="western"><surname>Wagner</surname><given-names>WL</given-names></name><name name-style="western"><surname>Berry</surname><given-names>PE</given-names></name></person-group> (<year>2018</year>) <article-title>Repeated range expansion and niche shift in a volcanic hotspot archipelago: Radiation of C4 Hawaiian <tp:taxon-name><tp:taxon-name-part taxon-name-part-type="genus">Euphorbia</tp:taxon-name-part> <tp:taxon-name-part taxon-name-part-type="infraspecific-rank">subgenus</tp:taxon-name-part> <tp:taxon-name-part taxon-name-part-type="subgenus">Chamaesyce</tp:taxon-name-part></tp:taxon-name> (<tp:taxon-name><tp:taxon-name-part taxon-name-part-type="family">Euphorbiaceae</tp:taxon-name-part></tp:taxon-name>).</article-title><source>Ecology and Evolution</source><volume>8</volume>: <fpage>8523</fpage>–<lpage>8536</lpage>. <ext-link xlink:href="10.1002/ece3.4354" ext-link-type="doi" xlink:type="simple">https://doi.org/10.1002/ece3.4354</ext-link></mixed-citation></ref><ref id="B11"><mixed-citation xmlns:xlink="http://www.w3.org/1999/xlink" xlink:type="simple"><person-group><name name-style="western"><surname>Knope</surname><given-names>ML</given-names></name><name name-style="western"><surname>Bellinger</surname><given-names>MR</given-names></name><name name-style="western"><surname>Datlof</surname><given-names>EM</given-names></name><name name-style="western"><surname>Gallaher</surname><given-names>TJ</given-names></name><name name-style="western"><surname>Johnson</surname><given-names>MA</given-names></name></person-group> (<year>2020</year>) <article-title>Insights into the evolutionary history of the Hawaiian <italic><tp:taxon-name><tp:taxon-name-part taxon-name-part-type="genus">Bidens</tp:taxon-name-part></tp:taxon-name></italic> (<tp:taxon-name><tp:taxon-name-part taxon-name-part-type="family">Asteraceae</tp:taxon-name-part></tp:taxon-name>) adaptive radiation revealed through phylogenomics.</article-title><source>The Journal of Heredity</source><volume>111</volume>: <fpage>119</fpage>–<lpage>137</lpage>. <ext-link xlink:href="10.1093/jhered/esz066" ext-link-type="doi" xlink:type="simple">https://doi.org/10.1093/jhered/esz066</ext-link></mixed-citation></ref><ref id="B1"><mixed-citation xmlns:xlink="http://www.w3.org/1999/xlink" xlink:type="simple"><person-group><name name-style="western"><surname>Baldwin</surname><given-names>BG</given-names></name><name name-style="western"><surname>Wood</surname><given-names>KR</given-names></name><name name-style="western"><surname>Freyman</surname><given-names>WA</given-names></name></person-group> (<year>2021</year>) <article-title>Directionally biased habitat shifts and biogeographically informative cytonuclear discordance in the Hawaiian silversword alliance (<tp:taxon-name><tp:taxon-name-part taxon-name-part-type="family">Compositae</tp:taxon-name-part></tp:taxon-name>).</article-title><source>American Journal of Botany</source><volume>108</volume>: <fpage>2015</fpage>–<lpage>2037</lpage>. <ext-link xlink:href="10.1002/ajb2.1757" ext-link-type="doi" xlink:type="simple">https://doi.org/10.1002/ajb2.1757</ext-link></mixed-citation></ref><ref id="B18"><mixed-citation xmlns:xlink="http://www.w3.org/1999/xlink" xlink:type="simple"><person-group><name name-style="western"><surname>Wagner</surname><given-names>WL</given-names></name><name name-style="western"><surname>Herbst</surname><given-names>DR</given-names></name><name name-style="western"><surname>Sohmer</surname><given-names>SH</given-names></name></person-group> (<year>1999</year>) <source>Manual of the flowering plants of Hawai‘i, revised edition with supplement by Wagner WL and Herbst DR.</source><publisher-name>University of Hawai‘i Press</publisher-name>, <publisher-loc>Bishop Museum Special Publication 97, Honolulu</publisher-loc>, <size units="page">1919 pp</size>.</mixed-citation></ref><ref id="B12"><mixed-citation xmlns:xlink="http://www.w3.org/1999/xlink" xlink:type="simple"><person-group><name name-style="western"><surname>Marr</surname><given-names>KL</given-names></name><name name-style="western"><surname>Bohm</surname><given-names>BA</given-names></name></person-group> (<year>1997</year>) <article-title>A taxonomic revision of the endemic Hawaiian <italic><tp:taxon-name><tp:taxon-name-part taxon-name-part-type="genus">Lysimachia</tp:taxon-name-part></tp:taxon-name></italic> (<tp:taxon-name><tp:taxon-name-part taxon-name-part-type="family">Primulaceae</tp:taxon-name-part></tp:taxon-name>) including three new species.</article-title><source>Pacific Science</source><volume>51</volume>: <fpage>254</fpage>–<lpage>287</lpage>.</mixed-citation></ref><ref id="B20"><mixed-citation xmlns:xlink="http://www.w3.org/1999/xlink" xlink:type="simple"><person-group><name name-style="western"><surname>Wood</surname><given-names>KR</given-names></name></person-group> (<year>2007</year>) Notes on the Flora of Wainiha and Alaka‘i, Kaua’i, Hawai‘i, Biological report prepared for The Nature Conservancy of Hawai’i and the Kaua’i Watershed Alliance, 60 pp. <ext-link xlink:href="10.13140/2.1.2171.2644" ext-link-type="doi" xlink:type="simple">https://doi.org/10.13140/2.1.2171.2644</ext-link></mixed-citation></ref><ref id="B21"><mixed-citation xmlns:xlink="http://www.w3.org/1999/xlink" xlink:type="simple"><person-group><name name-style="western"><surname>Wood</surname><given-names>KR</given-names></name><name name-style="western"><surname>Oppenheimer</surname><given-names>H</given-names></name><name name-style="western"><surname>Keir</surname><given-names>M</given-names></name></person-group> (<year>2019</year>) <source>Checklist of endemic Hawaiian vascular plant taxa considered possibly extinct in the wild.</source><publisher-name>National Tropical Botanical Garden</publisher-name>, <publisher-loc>Technical Report #314</publisher-loc>, <size units="page">16 pp</size>. <ext-link xlink:href="10.13140/RG.2.2.32699.0592" ext-link-type="doi" xlink:type="simple">https://doi.org/10.13140/RG.2.2.32699.0592</ext-link></mixed-citation></ref></ref-list></tp:taxon-treatment>
